# Supplementary material for: Biochemical recurrence after radical prostatectomy according to nadir prostate specific antigen value
Source: PLoS One. 2021 May 3;16(5):e0249709. doi: 10.1371/journal.pone.0249709 (PMC8092790; doi:10.1371/journal.pone.0249709)
Supplement: S1 File — (XLS) [file pone.0249709.s001.xls]

## Sheet: Sheet1
BCR	nadir	BCR	age	approach grade	nerve sparing 군	BMI	transfusion	FU duration (Mo)	PSA density (PSA/preopPSA volume)	Bx. GS (sum)	G/S
0	0.01	0	58	2	1	22.0377	0	112.133	0.0831429	6	6
0	0.02	1	70	1	1	24.0588	0	88.6333	0.0577181	6	6
0	0.03	2	65	2	1	25.8984	0	92.5333	0.0749409	6	7
0	0.01	0	71	2	1	24.6663	0	36.3333	0.177644	7	7
0	0.01	0	55	2	1	23.312	0	102.833	0.128261	6	6
0	0.01	0	74	2	1	23.4945	0	95.8667	0.117143	7	7
0	0.01	0	51	2	1	25.1436	0	70.7333	0.13963	6	6
0	0.01	0	54	2	1	25.3822	0	96.1	0.0975862	6	7
0	0.01	0	70	2	1	21.6996	0	32.9333	0.203529	7	7
0	0.01	0	65	2	1	20.0582	0	87.1333	0.163226	6	7
0	0.01	0	63	2	1	24.7493	0	79.3333	0.14	7	7
0	0.01	0	66	2	1	20.8839	0	92.6333	0.173864	8	7
0	0.01	0	52	2	1	27.4246	0	85.4	0.152381	6	7
1	0.02	1	52	2	1	21.4204	0	86.9667	0.305263	7	7
0	0.02	1	52	2	1	23.1274	0	89.3	0.256794	6	6
1	0.02	1	72	2	1	25.2713	0	98.0667	0.161392	7	7
0	0.01	0	67	2	1	29.0531	0	114.433	0.0890909	7	7
0	.01	0	56	1	0	23.7228	0	55.4333	0.36747	2	7
0	.01	0	63	1	0	26.8544	0	207.9	0.35515	7	7
0	.01	0	64	1	0	#DIV/0!	0	138.5	#VALUE!	8	8
1	0.01	0	55	1	0	#DIV/0!	0	165.1	0.571586	8	8
1	0.01	0	72	1	0	25.8478	0	99.3	0.392	8	9
0	0.01	0	70	1	0	31.1846	0	58.5333	0.124857	6	7
0	0.01	0	64	1	0	23.6652	0	142.433	#VALUE!	6	7
0	0.01	0	62	1	0	25.6322	0	120.767	1.24615	8	7
0	0.01	0	67	1	0	27.2477	0	172.267	0.292578	6	6
0	0.01	0	63	1	0	30.4867	0	152.2	0.1936	6	7
0	0.01	0	69	1	0	27.5393	0	97.2667	0.735252	9	7
0	0.01	0	54	1	0	32.6608	0	142.867	0.459091	7	7
0	0.01	0	61	1	0	20.1665	0	159.667	0.182182	6	6
0	0.01	0	66	1	0	17.6052	0	113.833	0.201394	6	7
0	0.01	0	63	1	0	24.7409	0	59.6333	#VALUE!	7	7
0	0.01	0	65	1	0	23.6614	0	38.3	0.123754	7	7
0	0.01	0	58	1	0	25.2298	0	176.2	0.35	6	6
0	0.01	0	60	1	0	25.2363	0	172.2	0.213306	6	6
0	0.01	0	64	1	0	25	0	172.8	0.108095	6	6
0	0.01	0	55	1	0	27.6361	0	176.2	0.139744	6	6
0	0.01	0	68	1	0	#DIV/0!	0	48.5667	0.339737	7	7
0	0.01	0	56	1	0	21.5451	0	57.8	0.391667	6	6
0	0.01	0	71	1	0	26.8977	0	63.2333	#VALUE!	6	7
0	0.01	0	61	1	0	20.8698	0	103.4	0.278261	7	6
0	0.01	0	69	1	0	22.6474	0	43.3333	0.0894207	7	7
0	0.01	0	68	1	0	26.7327	0	176.2	0.284615	6	6
0	0.01	0	61	1	0	29.6427	0	77.8	0.326667	7	7
0	0.01	0	68	1	0	23.2434	0	167.633	0.254155	7	7
0	0.01	0	65	1	0	28.075	0	61.1	0.155294	6	6
0	0.01	0	59	1	0	20.2812	0	152.233	0.237857	7	7
1	0.01	0	63	1	0	29.1509	0	81.6	0.41	6	6
0	0.01	0	62	1	0	27.1577	0	158.933	0.196875	6	6
0	0.01	0	57	1	0	30.5531	0	111.567	0.320714	6	6
0	0.01	0	68	1	0	#DIV/0!	0	48.0667	0.192105	6	6
0	0.01	0	69	1	0	24.9337	0	40.0333	0.139783	6	6
0	0.01	0	59	1	0	#DIV/0!	2	97.8	0.302174	6	6
1	0.01	0	70	1	0	21.6158	0	53.7	0.0627632	6	7
0	0.01	0	56	1	0	25.4247	0	163.767	0.175	8	7
0	0.01	0	58	1	0	#DIV/0!	0	161.033	0.2052	6	6
0	0.01	0	62	1	0	24.1672	0	81.5	0.278333	5	6
0	0.01	0	66	1	0	21.6713	0	137.2	0.580476	7	7
0	0.01	0	65	1	0	24.9199	0	172.533	0.09	6	6
0	0.01	0	72	1	1	27.9155	0	52.6	0.378	8	6
0	0.01	0	64	1	1	17.6745	0	41.4667	0.1275	6	6
0	0.01	0	70	1	0	27.2509	0	74.5667	0.228947	6	6
1	0.01	0	57	1	1	22.1297	0	69.5333	0.4128	6	6
0	0.01	0	62	1	1	24.9199	0	48.8667	0.0537288	6	6
0	0.01	0	66	1	1	29.271	0	122.633	0.0594667	6	4
0	0.01	0	59	1	0	28.0557	0	87.5	0.144762	6	6
0	0.01	0	66	1	1	23.2254	0	93.4667	0.15675	6	7
0	0.01	0	64	1	1	22.7732	0	143.233	0.07	6	6
1	0.01	0	64	1	1	26.5731	0	168.767	0.154583	7	7
0	0.01	0	66	1	0	26.3329	0	58.5	0.363125	6	7
0	0.01	0	58	1	0	26.1224	0	168.767	0.0939823	6	6
0	0.01	0	59	1	0	23.5102	0	40.7	0.208	8	7
0	0.01	0	65	1	1	23.255	0	89.9333	0.568675	7	7
1	0.01	0	64	1	1	29.4118	0	138.7	0.319231	7	7
0	0.01	0	68	1	1	27.7634	0	97.3333	0.286275	6	7
0	0.01	0	55	1	1	29.6158	0	164.233	0.257627	6	7
0	0.01	0	57	1	0	23.8751	1	85.9333	0.279835	6	6
1	0.01	0	68	1	0	22.8405		85.6	0.189324	7	7
0	0.01	0	62	1	0	24.4981		57.5	0.0779592	7	7
0	0.01	0	68	1	0	27.9155	0	61.4333	0.112245	7	7
1	0.01	0	74	1	0	26.6728	0	160.567	0.284536	7	7
1	0.01	0	60	1	0	23.4236	0	153.433	0.259542	6	7
1	0.01	0	72	1	1	22.3214	0	149.467	0.116216	6	6
1	0.01	0	65	1	1	23.2254	0	156.2	0.169412	7	7
1	0.01	0	55	1	1	25.3444	0	157.833	0.127812	7	7
0	0.01	0	72	1	1	23.939	0	154.833	0.258571	10	9
0	0.01	0	73	1	1	22.2041	0	76.8	0.208276	6	6
0	0.01	0	60	1	1	22.7615	0	40.0333	0.175	6	6
0	0.01	0	72	1	0	25.7117	1	51.9333	0.168865	6	7
0	0.01	0	75	1	0	20.5693	0	102.767	0.0891304	7	7
0	0.01	0	62	1	1	25.763	0	54.4	0.213744	7	7
0	0.01	0	65	1	1	23.2135		110.9	0.138814	6	6
0	0.01	0	65	1	1	20.7327	2	80.7333	0.0431724	5	6
0	0.01	0	67	1	0	16.9211		141.367	0.624839	9	9
0	0.01	0	65	1	1	27.0285		129.3	0.261429	7	6
0	0.01	0	66	1	1	26.1791		53.4667	0.214884	7	7
0	0.01	0	69	1	1	23.9303		17.7667	0.107181	8	7
0	0.01	0	71	1	1	25.0225	2	145.5	0.338188	7	7
0	0.01	0	71	1	1	25.4695		36.5667	#VALUE!	6	6
0	0.01	0	71	1	0	158.251	6	141.167	0.0748879	7	7
0	0.01	0	64	1	1	22.0581		50.5	0.0433099	6	6
0	0.01	0	63	1	0	26.7653	14	142.3	0.3132	6	7
0	0.01	0	71	1	1	24.4007		86.2667	0.171671	6	7
0	0.01	0	77	1	0	23.111		85.2333	0.1324	6	7
1	0.01	0	55	1	0	27.7636		147.1	0.162	8	7
0	0.01	0	64	1	1	27.9045		77.3	0.29963	7	7
1	0.01	0	61	1	1	24.3159		139.133	0.297333	6	7
0	0.01	0	69	1	1	25.2582		101.867	0.113077	6	7
0	0.01	0	57	1	1	22.5178		41.1667	0.285161	6	7
0	0.01	0	67	1	1	25.2844		80.5333	0.111964	6	7
0	0.01	0	67	1	1	26.2813		137.567	0.0861333	6	6
0	0.01	0	65	1	1	27.3073		132.333	0.0744444	6	7
0	0.01	0	61	1	1	23.202		118.267	0.4225	7	7
0	0.01	0	68	1	1	24.0588		104.167	0.19125	6	7
0	0.01	0	74	1	0	22.3133		40.7	0.0852174	6	6
0	0.01	0	72	1	1	25.5754		135.7	0.0506383	7	6
0	0.01	0	64	1	1	24.7721		132.4	0.07125	7	7
0	0.01	0	69	1	0	24.1329	2	66.9667	0.111967	6	no rsidual tumor
0	0.01	0	62	1	1	23.7335		138.7	0.2048	6	6
0	0.01	0	62	1	1	28.1426		101.933	0.18658	6	6
1	0.01	0	76	1	1	24.4593		131.767	0.387	8	7
1	0.01	0	68	1	1	24.9164		132.467	0.783648	9	9
0	0.01	0	63	1	1	24.5244		132.7	0.176333	7	7
0	0.01	0	63	1	1	24.2412		61.2333	0.085	6	6
0	0.01	0	62	2	0	23.5033	0	64.8667	0.1028	7	6
0	0.01	0	67	1	1	26.063		135	0.0690141	6	7
0	0.01	0	67	1	1	27.1077		74.7	0.250789	7	7
0	0.01	0	51	1	1	27.1993		66	0.184412	8	7
0	0.01	0	67	1	1	24.3189		74.2667	0.310714	7	7
1	0.01	0	61	1	0	25.0413		124.3	0.763571	6	7
0	0.01	0	67	1	1	28.6522		82.1	0.175862	7	7
0	0.01	0	59	1	1	21.4409		131.3	0.149091	7	7
0	0.01	0	51	1	1	23.1994		131.3	0.198182	6	6
0	0.01	0	72	1	1	25.1255		128.567	0.250741	6	7
0	0.01	0	58	1	1	23.1852	0	66.2667	0.138049	6	6
1	0.01	0	59	1	1	24.6436	0	117.933	0.0863333	7	7
0	0.01	0	51	2	1	25.4188	0	60.5	0.435667	7	7
0	0.01	0	66	1	1	22.4059	0	54.2	0.260256	8	8
0	0.01	0	72	1	1	28.9154	0	87.2	0.1148	6	7
0	0.01	0	74	1	1	17.301	0	42.3333	0.164574	6	6
0	0.01	0	71	2	1	25.4593	0	52.3333	0.274138	7	7
0	0.01	0	66	2	1	25.7954	0	57.6333	0.107153	6	6
0	0.01	0	50	1	1	23.2668	0	46.3	0.276667	6	6
0	0.01	0	65	1	0	24.6047	0	44.1667	0.399145	7	7
0	0.01	0	62	1	1	25.0045	0	51.1667	0.153333	9	8
0	0.01	0	71	1	0	25.8133	0	118.967	0.0505607	6	9
1	0.01	0	72	1	1	23.4795	0	90.9	0.295	9	7
0	0.01	0	55	2	1	32.1148	0	25.1667	0.0844311	6	6
0	0.01	0	65	2	1	24.4495	0	65.7667	0.342143	7	7
0	0.01	0	58	2	1	24.3806	0	55.7333	0.267614	7	7
0	0.01	0	65	2	1	24.3296	0	128.267	0.141724	6	6
0	0.01	0	64	1	1	24.5623	0	129.667	0.287006	7	6
0	0.01	0	48	2	1	26.1855	0	119.167	0.201245	6	6
0	0.01	0	62	2	1	22.6713	0	48.2667	0.408163	6	7
0	0.01	0	59	2	1	24.6904	0	58.1	0.269683	6	6
0	0.01	0	64	1	1	24.2377	0	107.467	0.0955166	6	7
0	0.01	0	68	1	1	21.8122	0	127.833	0.162273	6	6
0	0.01	0	70	2	1	24.3141	0	54.9	0.207295	6	6
0	0.01	0	65	2	0	26.4346	0	135	0.499791	6	7
0	0.01	0	70	1	1	30.9283	0	125.3	0.222699	6	6
0	0.01	0	64	2	1	26.3551	0	71.2667	0.2	7	7
0	0.01	0	63	1	1	27.869	0	130.4	0.108333	6	6
0	0.01	0	72	2	0	22.4049	0	68.4333	0.0512	6	6
1	0.01	0	70	2	1	24.6685	0	121.733	0.3975	7	7
0	0.01	0	60	1	1	27.345	0	99.1333	0.217989	6	7
1	0.01	0	69	1	1	20.2142	0	69.0667	0.384753	7	7
0	0.01	0	60	1	1	19.6657	0	108.8	0.221429	6	6
0	0.01	0	61	2	1	26.1317	0	129.1	0.0939655	6	7
0	0.01	0	74	2	0	21.2965	0	116.367	0.237788	7	9
0	0.01	0	62	2	1	27.2162	0	86.2333	0.190625	7	7
0	0.01	0	62	2	1	25.8477	0	112.867	0.178333	6	7
0	0.01	0	58	2	1	22.3517	0	117.367	0.28	6	7
0	0.01	0	63	2	1	21.7815	0	119.2	0.154864	6	6
0	0.01	0	71	1	1	24.585	0	50.9	0.137895	6	7
0	0.01	0	62	2	1	22.6722	0	131.333	0.0334884	6	6
1	0.01	0	68	1	1	23.0804	0	133.133	0.154211	9	8
0	0.01	0	63	2	1	23.2434	0	128.067	0.137353	6	7
0	0.01	0	66	1	0	22.4103	0	117.567	0.0991098	6	7
0	0.01	0	63	1	1	22.4547	3	120.1	0.195238	6	6
0	0.01	0	61	2	1	25.7171	0	88.7667	0.122772	6	7
0	0.01	0	72	1	1	28.3447	0	117.767	0.296063	7	7
0	0.01	0	60	2	1	24.5205	0	48.9333	0.139394	6	7
0	0.01	0	74	2	0	24.0144	0	93.7667	0.155	7	9
0	0.01	0	72	1	1	26.4494	0	43.3	0.319708	7	7
1	0.01	0	74	2	0	25.6369	0	103.433	0.165487	9	9
1	0.01	0	71	2	0	23.4504	0	129.467	0.379532	7	7
0	0.01	0	67	2	1	24.7104	0	111.267	0.151646	7	0
1	0.01	0	72	2	1	26.2114	0	83.7	0.110766	6	6
0	0.01	0	62	2	1	25.6917	0	127.533	0.35913	7	7
1	0.01	0	70	1	0	26.066	4	125.533	0.280097	7	7
0	0.01	0	62	1	1	21.5794	0	121	0.262805	7	7
0	0.01	0	72	2	1	29.6203	0	76.1667	0.168067	6	7
0	0.01	0	88	2	0	20.8303	0	61.1333	0.203421	6	6
0	0.01	0	60	2	1	23.0198	0	119.267	0.124571	6	7
0	0.01	0	60	1	1	25.5836	0	55	0.373	6	6
0	0.01	0	66	2	0	24.3418	0	117.667	0.412749	6	7
0	0.01	0	63	2	1	21.8449	0	55.7667	0.15915	6	6
0	0.01	0	46	2	1	25.0194	0	122.133	0.132857	6	6
0	0.01	0	60	2	1	24.2389	0	122.8	0.186301	6	6
1	0.01	0	58	2	1	21.7784	0	88.7333	0.295604	6	7
0	0.01	0	61	1	1	27.6679	0	118.533	0.133571	6	7
0	0.01	0	66	1	1	21.1412	0	127.433	0.334926	8	7
0	0.01	0	74	1	0	24.0677	2	24.2	0.164415	6	7
0	0.01	0	65	2	1	20.3163	0	118.567	0.184103	7	7
1	0.01	0	73	2	0	24.0238	0	67.5667	0.598214	8	7
0	0.01	0	70	1	1	25.1685	0	117.633	0.0741667	6	6
1	0.01	0	82	2	0	25.9671	0	59.1	0.214727	6	7
0	0.01	0	71	2	0	25.3231	0	62.8667	0.309	6	7
0	0.01	0	68	2	1	22.5359	0	118.333	0.103529	6	7
0	0.01	0	58	1	1	23.4152	0	123.8	0.113963	7	6
0	0.01	0	64	1	1	23.1006	0	105.6	0.411905	7	7
0	0.01	0	64	2	1	27.5054	0	127.9	0.204	6	7
0	0.01	0	67	2	1	26.4182	0	57.5333	0.0763462	6	6
0	0.01	0	62	2	1	26.3435	0	120.033	0.162963	6	7
0	0.01	0	43	2	1	22.0734	0	127.8	0.427895	6	6
0	0.01	0	58	2	1	27.8958	0	63.3333	0.218824	7	7
0	0.01	0	62	2	1	27.0117	0	120.367	0.335	9	9
0	0.01	0	72	2	0	20.4333	0	71.5	0.307917	9	7
0	0.01	0	74	2	1	24.0625	0	71.9333	0.118286	6	6
0	0.01	0	63	2	1	24.3617	0	123.9	0.302	6	7
0	0.01	0	61	2	1	26.9315	0	117.5	0.266667	6	7
1	0.01	0	62	1	0	27.5167	0	127.2	0.4465	8	7
0	0.01	0	69	2	1	23.4036	0	125.367	0.202105	7	7
0	0.01	0	52	2	1	27.3815	0	125.933	0.157534	6	7
0	0.01	0	48	2	1	26.2658	0	58.2333	0.392759	6	6
0	0.01	0	52	2	1	26.0952	0	120.233	0.42	6	7
0	0.01	0	43	2	1	21.7859	0	118.533	0.13	6	7
0	0.01	0	61	2	0	30.2121	0	45.1	0.124204	7	7
0	0.01	0	67	2	1	25.7501	0	111.633	0.433333	6	7
0	0.01	0	62	2	1	25.6375	0	66.2667	0.232941	7	7
1	0.01	0	75	2	0	21.7191	0	123.833	0.1025	7	7
0	0.01	0	66	2	1	29.3658	0	112.933	0.0702273	8	7
0	0.01	0	60	2	1	24.8487	0	124.233	0.366977	7	7
0	0.01	0	60	1	1	29.5214	0	48.4667	0.24359	7	8
0	0.01	0	71	1	1	25.9202	1	121.7	0.0634199	7	7
0	0.01	0	48	2	1	31.4077	0	58.9	0.0481848	6	7
0	0.01	0	58	2	1	29.7609	0	74.5333	0.183333	7	7
0	0.01	0	66	2	1	24.1672	0	82.4	0.164706	7	7
0	0.01	0	58	2	1	26.7921	0	125.967	0.250195	7	7
0	0.01	0	65	2	1	19.3709	0	100.633	0.130357	7	7
0	0.01	0	69	2	1	27.6084	0	106.767	0.0784615	6	7
0	0.01	0	61	1	1	24.0444	1	114.767	0.113305	6	7
0	0.01	0	63	1	1	24.8115	0	118.867	0.1869	7	7
0	0.01	0	63	2	1	22.4872	0	118.1	0.455556	6	7
0	0.01	0	70	1	0	25.474	1	115.6	0.105056	7	7
0	0.01	0	62	2	1	29.6587	0	73.3333	0.281437	6	7
1	0.01	0	76	2	0	21.5139	0	50.8	1.07727	6	7
0	0.01	0	60	2	1	22.6963	0	118.133	0.0459259	6	6
0	0.01	0	62	2	1	25.7491	0	49.4333	0.191	7	7
0	0.01	0	49	2	1	24.1238	0	117.9	0.130986	6	6
0	0.01	0	66	2	1	30.1444	0	111.733	0.0629545	6	7
0	0.01	0	57	2	1	24.266	0	107.7	0.102677	6	6
0	0.01	0	67	2	1	24.217	0	119.133	0.19	7	7
0	0.01	0	67	2	1	25.2762		61.6667	0.215947	6	7
1	0.01	0	68	2	1	22.7233	0	44.8	0.177	8	7
0	0.01	0	66	1	0	23.8422	0	90.3333	0.091866	7	7
0	0.01	0	73	1	0	22.0934	1	111.367	0.0798722	7	7
0	0.01	0	68	2	1	25.1804	0	118.867	0.0684783	7	7
1	0.01	0	73	2	0	26.1589	0	82.7667	0.119559	6	7
1	0.01	0	68	2	0	23.8754	0	109	0.611111	7	7
0	0.01	0	68	2	1	25.5297	0	94.2667	0.119522	6	7
0	0.01	0	62	2	1	22.3205	0	75.8333	0.125	7	7
0	0.01	0	66	1	1	22.1043	0	98	0.2	6	7
0	0.01	0	72	2	1	24.3208	0	80.9333	0.64	6	7
0	0.01	0	72	2	0	19.5502	0	43.6667	0.179259	6	7
0	0.01	0	53	1	1	21.7941	0	36.2	0.214412	6	6
0	0.01	0	56	2	0	22.1741	0	74.4667	0.298174	6	7
1	0.01	0	72	2	0	28.0198	0	73.1333	0.675294	7	7
1	0.01	0	41	2	1	29.5482	0	119.933	0.1005	6	7
0	0.01	0	38	2	1	22.7265	0	113.4	0.225417	6	6
0	0.01	0	73	2	0	17.8612	0	119.367	0.171053	6	7
0	0.01	0	57	2	1	24.2042	0	29.1	0.3348	7	7
0	0.01	0	65	2	0	20.8201	0	52.4	0.278607	7	7
0	0.01	0	64	2	1	22.5306	0	112.3	0.0675806	6	6
0	0.01	0	53	2	1	19.1149	0	111.267	0.317492	6	6
0	0.01	0	73	2	0	24.901	0	82.3333	0.115574	7	7
0	0.01	0	68	2	1	20.5875	0	88.5333	0.154615	7	7
0	0.01	0	57	2	1	24.2056	0	55.0333	0.0815789	6	6
0	0.01	0	60	2	1	24.6914	0	110.8	0.215328	7	7
1	0.01	0	73	2	0	24.7837	0	35.6	0.581553	7	7
0	0.01	0	61	1	1	25.1354	0	112.533	0.143562	6	7
0	0.01	0	73	2	1	17.604	0	57.8333	0.732187	7	7
0	0.01	0	62	2	0	24.5747	0	72.2	0.0601316	6
1	0.01	0	58	2	1	24.5181	0	116.733	0.342606	7	7
0	0.01	0	57	2	1	26.2921	0	110.367	0.584225	6	7
0	0.01	0	71	1	0	22.5622	1	114.067	0.0994737	6	7
0	0.01	0	62	2	1	21.83	0	77.9667	0.137273	6	6
0	0.01	0	62	2	1	25.4754	0	103.167	0.179775	7	7
0	0.01	0	67	2	1	27.6293	0	80.6	0.140254	6	7
0	0.01	0	66	1	0	23.8751	1	108.167	0.173611	7	7
0	0.01	0	60	2	0	26.3608	0	107.833	0.0433107	6	6
0	0.01	0	64	2	0	23.5078	0	55.6667	0.0834091	6	6
0	0.01	0	77	2	0	20.5811	0	44.1667	0.172243	6	7
0	0.01	0	70	2	0	22.8539	0	118.033	0.0817021	6	7
0	0.01	0	58	2	1	26.7149	0	64.3667	0.185926	7	7
0	0.01	0	61	1	0	25.1638	0	101.6	0.248876	8	7
0	0.01	0	76	2	0	24.5211	0	91.8333	0.22931	7	7
0	0.01	0	48	2	1	25.2544	0	114.667	0.211062	7	7
0	0.01	0	76	1	1	21.3908	1	106.133	0.121719	6	7
0	0.01	0	69	2	1	21.0772	0	110.667	0.134571	6	7
1	0.01	0	72	2	1	25.7082	0	84.2667	0.0622857	8	7
0	0.01	0	62	2	1	29.9039	0	54.0667	0.2125	8	9
0	0.01	0	65	2	1	23.04	0	108.867	0.356808	7	7
0	0.01	0	70	2	1	24.228	0	92.7667	0.112439	6	7
0	0.01	0	56	2	1	21.0101	0	114.833	0.316	7	7
1	0.01	0	67	2	1	24.7908	0	86.4667	0.4504	6	7
0	0.01	0	67	2	1	30.8261	0	82.8	0.360484	6	7
0	0.01	0	68	2	1	25.3154	0	81.4	0.207	6	7
0	0.01	0	67	2	0	26.4143	0	106.233	0.149425	7	7
0	0.01	0	60	2	0	24.579	0	86.9667	0.462449	7	7
0	0.01	0	70	2	1	16.4172	0	94.4333	0.351429	7	7
0	0.01	0	57	2	1	21.221	0	56.9667	0.0377358	6	6
1	0.01	0	67	2	0	24.7234	0	64.2	0.1012	7	7
0	0.01	0	74	2	1	22.371	0	41.2333	0.0784355	6	6
1	0.01	0	57	2	1	27.1498	0	50.5	0.192771	6	7
0	0.01	0	56	2	1	23.3981	0	105.8	0.335379	8	7
0	0.01	0	67	2	1	26.0434	0	71.5333	0.245714	7	7
0	0.01	0	54	1	1	24.3953	0	106.167	0.27004	7	7
1	0.01	0	72	1	0	24.2561	0	102.967	0.154839	6	7
0	0.01	0	56	2	1	26.196	0	104.333	0.044022	6	6
0	0.01	0	67	2	1	21.5767	0	105.233	0.192069	7	7
0	0.01	0	67	2	1	23.3128	0	103.267	0.197308	6	9
0	0.01	0	59	2	0	24.427	0	103.267	0.316818	6	7
0	0.01	0	60	2	1	29.5502	0	60	0.0946154	6	7
0	0.01	0	70	1	0	27.9996	0	96.4	0.0576471	6	6
0	0.01	0	70	2	1	25.2778	0	67.8	0.123723	6	7
0	0.01	0	54	2	0	26.0667	0	97.2333	1.36667	6	7
0	0.01	0	61	2	1	22.7917	0	57.2333	0.296818	6	7
1	0.01	0	58	2	1	20.659	0	100.333	0.371635	6	7
0	0.01	0	60	2	1	23.0527	0	92.6333	0.194737	7	7
0	0.01	0	55	1	0	27.03	1	102.033	0.517	6	7
0	0.01	0	59	2	1	25.2734	0	36.5333	0.140968	7	7
0	0.01	0	71	2	1	26.1029	0	92.0667	0.040812	6	6
0	0.01	0	66	2	1	27.24	0	97.1	0.211481	7	7
0	0.01	0	64	2	1	27.4756	0	84.6667	0.212381	8	9
0	0.01	0	67	2	1	25.1487	0	81.3	0.12524	6	7
0	0.01	0	62	1	0	26.4189	0	30	0.432547	7	7
0	0.01	0	66	2	1	26.6207	0	95.9333	0.119048	7	8
0	0.01	0	50	2	1	25.6821	0	84.0667	0.339545	9	9
0	0.01	0	64	2	1	21.2037	0	90.3333	0.19858	6	6
0	0.01	0	63	2	1	27.1479	0	101.1	0.341139	6	7
0	0.01	0	63	2	1	29.9707	0	90.1333	0.154167	7	7
0	0.01	0	70	2	1	24.8408	0	92	0.0901639	6	7
0	0.01	0	68	1	0	25.9698	0	87.8	0.19	6	7
0	0.01	0	67	2	1	25.4015	0	48.5667	0.188571	7	7
0	0.01	0	62	2	1	22.6094	0	96.6	0.213585	7	6
0	0.01	0	66	2	1	19.9045	0	35.3	0.191786	6	8
0	0.01	0	66	2	0	24.6779	0	58.9	0.189271	6	6
0	0.01	0	63	2	1	26.4449	0	76.8333	0.0712308	6	6
0	0.01	0	72	2	1	23.0042	0	76.1333	0.156111	6	9
0	0.01	0	67	1	0	26.5071	0	96.4667	0.0887879	6	7
0	0.01	0	67	2	1	23.4944	0	68.5	0.151739	6	7
0	0.01	0	60	2	1	23.6294	0	97.4333	0.0575406	6	6
0	0.01	0	64	1	0	26.1557	0	75.4333	0.197248	6	7
0	0.01	0	67	2	1	30.0947	0	69.3333	0.0672549	6	6
0	0.01	0	63	2	0	21.3648	0	43.8667	0.13854	7	7
0	0.01	0	72	2	0	22.2816	0	67.4333	0.464762	6	8
0	0.01	0	70	2	1	25.8031	0	70	0.186538	6	7
0	0.01	0	73	1	0	26.4254	0	68.2667	0.069874	6	7
0	0.01	0	70	2	1	24.9242	0	56.4	0.230714	7	7
0	0.01	0	64	1	1	25.8431	0	73.3	0.264019	7	7
0	0.01	0	72	2	0	28.9385	0	88.7667	0.103023	7	6
0	0.01	0	72	1	0	28.8294	0	94.0333	0.0669145	6	7
0	0.01	0	73	2	1	23.7204	0	86.6333	0.128425	6	9
0	0.01	0	67	1	0	25.823	0	93.8	0.541053	7	7
0	0.01	0	67	2	1	23.7622	0	80.0333	0.133117	6	7
0	0.01	0	69	1	0	25.1552	0	45.8333	0.118841	6	6
0	0.01	0	72	2	1	24.3644	0	56.0667	0.1284	6	6
0	0.01	0	61	2	1	25.2943	0	88.8333	0.0495868	7	7
0	0.01	0	65	2	0	24.4771	0	68.1333	0.0954054	6	7
0	0.01	0	72	2	1	23.852	0	92.5	0.145	6	6
0	0.01	0	70	2	1	23.8244	0	59.4	0.179557	6	7
0	0.01	0	61	2	0	24.4282	0	39.5667	0.136111	6	7
0	0.01	0	46	2	1	24.9344	0	89.2	0.265591	6	7
0	0.01	0	70	2	1	26.3778	0	90.6333	0.083871	7	7
1	0.01	0	72	2	0	28.3126	0	84.0333	0.330827	7	7
0	0.01	0	57	2	1	22.0892	0	89.5333	0.31145	6	7
0	0.01	0	76	1	0	25.7796	0	43.0667	0.37	6	6
0	0.01	0	54	2	1	25.647	0	84.7	0.213684	6	6
0	0.01	0	56	2	0	26.8695	0	92.8	0.194444	8	7
0	0.01	0	71	2	1	24.1798	0	85	0.2875	7	7
0	0.01	0	63	1	1	29.0404	0	90.2333	0.069657	8	7
0	0.01	0	63	2	1	27.2573	1	85.8667	0.0991957	7	7
0	0.01	0	75	2	1	23.75	0	57.9	0.233407	6	9
0	0.01	0	70	2	0	20.3774	0	88.7	0.193519	9	9
0	0.01	0	53	1	1	20.9392	0	67.5333	0.34	7	7
0	0.01	0	67	2	0	25.5492	0	56.3667	1.13154	7	7
0	0.01	0	55	2	1	26.1966	0	89	0.327586	6	8
1	0.01	0	57	1	0	26.9342	0	91.2333	0.362593	8	9
0	0.01	0	72	2	1	28.3925	0	53.6667	0.10125	6	7
0	0.01	0	73	2	0	25.9426	0	42.1	#VALUE!		7
0	0.01	0	69	2	0	21.4599	0	88.1667	0.573	9	7
0	0.01	0	64	2	1	24.5816	0	75.2667	0.131481	7	7
0	0.01	0	69	2	0	24.7381	0	33.5333	0.1625	6	7
0	0.01	0	69	2	1	22.4166	0	82.3	0.0977586	6	6
0	0.01	0	74	1	1	26.1719	0	80.9	0.114865	6	7
0	0.01	0	75	2	1	24.2215	0	91.6	0.235356	6	7
0	0.01	0	67	2	1	21.4692	0	88.3667	0.1408	6	7
0	0.01	0	63	2	1	24.2661	0	45.0333	0.171795	6	6
0	0.01	0	68	2	1	23.0604	0	75.2667	0.269161	7	7
0	0.01	0	71	1	0	23.1967	0	79.3	0.760952	7	7
1	0.01	0	61	1	0	30.0536	0	73.8	0.139831	6	7
0	0.01	0	69	2	1	28.4571	0	61.6667	0.265455	7	7
0	0.01	0	59	2	1	22.4637	0	63.4667	0.205387	8	9
0	0.01	0	69	2	1	25.1712	0	79.0667	0.18125	6	7
1	0.01	0	64	2	1	29.8122	0	87.3	0.128	7	7
0	0.01	0	49	2	1	30.7342	0	87.6667	0.0983165	6	7
0	0.01	0	71	2	0	27.2905	0	86.9	0.0858824	9	9
0	0.01	0	55	2	1	22.6627	0	89.9333	0.146087	7	7
0	0.01	0	58	2	1	21.2146	0	73.3667	0.257233	6	7
0	0.01	0	51	2	1	27.4449	0	57.9	0.2702	7	6
0	0.01	0	66	2	1	24.3984	0	86.6667	#VALUE!	9	7
0	0.01	0	61	2	1	27.2163	0	83.3333	0.264124	6	7
0	0.01	0	64	2	1	26.0223	0	82.2333	0.0920918	6	7
0	0.01	0	69	2	1	23.4924	0	37.0333	0.226267	7	7
1	0.01	0	74	2	0	21.2433	0	88.1667	0.678076	8	8
0	0.01	0	47	2	1	22.6056	0	86.5333	0.333995	6	7
0	0.01	0	75	2	0	21.2212	0	84.4667	0.256053	9	9
0	0.01	0	56	2	1	24.5076	0	81.8667	0.125548	6	7
1	0.01	0	65	1	0	22.2826	0	87.2667	0.468182	9	9
0	0.01	0	68	1	0	22.8522	0	56.0333	0.154545	6	7
0	0.01	0	66	2	1	23.8499	0	87.9	0.0659574	6	6
0	0.01	0	72	2	1	22.3955	0	83.4	0.0667925	6	6
0	0.01	0	55	2	1	27.5842	0	67.5667	0.230418	7	7
0	0.01	0	72	2	1	23.892	0	70.3	0.216818	7	7
0	0.01	0	56	2	1	24.2504	0	80.4333	0.498058	9	9
0	0.01	0	65	2	0	26.4737	0	86.9	0.962264	7	7
0	0.01	0	59	2	1	21.8796	0	62.3	0.242143	7	7
0	0.01	0	52	2	1	22.8412	0	85.6667	0.10806	6	7
1	0.01	0	71	2	0	25.7599	0	86.0667	0.0658371	7	7
0	0.01	0	64	1	0	22.4698	0	83.6333	0.086423	6	6
0	0.01	0	63	1	0	32.8061	0	86.4667	0.147879	6	7
0	0.01	0	72	2	1	28.2181	0	69.8333	0.377451	6	7
0	0.01	0	65	2	0	24.612	0	48.8333	0.138863	6	7
0	0.01	0	65	2	1	26.5378	0	83.7	0.162151	6	7
0	0.01	0	61	2	1	26.9217	0	76.9	0.170149	7	7
0	0.01	0	67	1	1	22.6893	0	40.3667	0.0834483	7	7
0	0.01	0	70	2	1	20.3315	0	78.3667	0.0692308	6	6
1	0.01	0	63	2	1	25.9147	0	85.7667	0.159091	8	7
0	0.01	0	55	2	1	24.2654	0	82.3	0.104524	6	7
0	0.01	0	61	1	0	26.3996	0	75.1	0.116832	6	6
0	0.01	0	56	2	1	26.387	0	83.6333	0.0864754	7	7
0	0.01	0	65	2	1	26.6811	0	64.9333	0.118525	6	7
0	0.01	0	71	2	1	24.452	0	84.4	0.14411	7	7
0	0.01	0	60	2	1	28.9968	0	84.4	0.194795	6	6
0	0.01	0	70	2	0	20.1033	0	60.0667	0.219091	7	7
0	0.01	0	62	2	1	26.8344	0	51.0667	0.169773	6	6
0	0.01	0	74	1	0	21.2306	0	74.0333	0.195926	7	7
0	0.01	0	65	2	1	23.4461	0	81.1	0.232857	7	7
0	0.01	0	49	2	1	24.6898	0	82.1333	0.120645	6	6
0	0.01	0	70	1	1	18.5488	0	81.7667	0.2925	6	7
0	0.01	0	64	1	1	22.5868	0	41.3	0.298101	6	7
1	0.01	0	62	2	1	24.0188	0	46.8333	0.528571	7	7
0	0.01	0	76	2	1	23.4936	0	24.8	0.143144	8	9
0	0.01	0	71	2	0	28.0195	0	67.5	0.1548	7	7
0	0.01	0	76	2	1	25.6425	0	48.4667	0.0677326	6	7
0	0.01	0	73	2	0	20.4834	0	73.6333	0.0477778	6	6
1	0.01	0	72	2	1	25.2295	0	77.8333	0.0990909	7	7
0	0.01	0	70	1	1	17.7355	0	67.9667	0.192778	6	6
0	0.01	0	51	1	1	27.8635	0	58.5667	0.140732	6	7
0	0.01	0	64	2	0	21.5856	0	62.8667	0.324762	8	7
0	0.01	0	60	2	1	24.6824	0	78.9	0.1344	7	7
0	0.01	0	71	2	1	25.3099	0	49.1667	0.211429	7	7
0	0.01	0	65	2	1	24.0256	0	81.6	0.102	6	7
0	0.01	0	67	2	0	22.7625	0	46.6333	0.0289655	6	6
0	0.01	0	74	2	1	28.0651	0	74.4	0.0667494	6	7
0	0.01	0	68	2	1	26.7717	0	81.1	0.104	6	6
0	0.01	0	70	2	1	27.5681	0	78.2667	0.16871	7	7
0	0.01	0	71	1	0	19.3909	0	80.6333	0.119305	6	6
1	0.01	0	56	2	1	22.7395	0	80.1667	0.258667	7	6
0	0.01	0	63	2	1	23.5335	0	52.0667	0.0240625	6	6
0	0.01	0	65	2	1	30.6118	0	76.8	0.154211	7	7
0	0.01	0	50	2	1	28.3312	0	73.3667	0.192021	6	7
0	0.01	0	70	1	1	25.0302	0	57.8	0.0932143	6	6
0	0.01	0	63	2	1	21.2501	0	72.1	0.21129	6	6
0	0.01	0	67	2	1	25.4688	0	73.7	0.314286	6	7
0	0.01	0	67	2	0	20.6901	0	77.9667	0.146111	6	6
0	0.01	0	64	2	1	25.9795	0	71.9333	0.123667	6	7
0	0.01	0	59	1	0	29.4416	0	79.4	1.016	7	7
0	0.01	0	66	2	1	25.5243	0	113.367	0.162524	7	7
0	0.01	0	57	1	0	23.03	0	80.0333	#VALUE!	6	7
0	0.01	0	67	1	0	26.5547	0	121	0.143605	7	8
0	0.02	1	63	1	0	22.0304	0	57.4667	0.204408	8	8
1	0.01	0	62	1	0	#DIV/0!	0	180.8	#VALUE!	7	7
0	0.01	0	61	1	0	20.475	0	128.733	0.503333	6	6
0	0.01	0	63	1	0	17.0993	0	174.1	0.144193	9	9
0	0.01	0	65	1	0	26.7131	0	173.567	0.125	6	7
1	0.01	0	68	1	1	21.2953	0	172.5	0.186614	6	6
0	0.01	0	56	1	0	#DIV/0!	0	40.8667	0.384236	6	7
1	0.01	0	61	1	0	27.0051	0	179.933	#VALUE!	6	7
0	0.01	0	60	1	0	24.8613	0	171.4	0.214783	6	6
0	0.01	0	63	1	0	29.5752	2	73.9667	0.244728	7	7
0	0.01	0	67	1	0	27.1809	0	176.1	0.325294	6	7
0	0.01	0	64	1	0	25.4581	0	167.9	#VALUE!	7	7
0	0.01	0	66	1	0	#DIV/0!	0	82.1	0.154583	7	7
0	0.01	0	69	1	0	#DIV/0!	0	158.7	0.132588	6	6
0	0.01	0	45	1	0	23.1405	0	171.933	0.498462	6	6
0	0.01	0	42	1	0	24.093	0	111.433	0.328571	6	6
0	0.01	0	65	1	0	24.0484	0	154.367	0.135536	6	7
1	0.01	0	63	1	0	23.8751	0	169.3	0.386667	7	7
0	0.01	0	60	1	0	23.4586	0	170.633	0.174828	6	6
0	0.01	0	61	1	1	24.7409	0	128.567	0.192368	6	6
1	0.01	0	64	1	0	31.6406	0	123.267	0.14425	7	7
0	0.01	0	72	1	0	21.0077	0	66.9333	0.137045	7	7
0	0.01	0	63	1	1	25.0762	0	58	0.074359	6	6
0	0.01	0	64	1	1	23.2434	0	64.3667	0.273929	6	7
0	0.01	0	63	1	1	25.0135	0	62.3333	0.222143	7	7
0	0.01	0	56	1	1	25.2092	0	96.9667	0.388278	6	6
1	0.01	0	53	1	1	25.6173	0	114.533	0.360968	6	7
1	0.01	0	66	1	1	30.4834	0	130.2	0.22697	6	7
0	0.01	0	69	1	1	30.7394	0	141.633	0.083693	7	6
0	0.01	0	63	1	1	24.5578	0	86.4	0.257778	6	7
0	0.01	0	45	1	1	25.3444	0	71.7667	0.242059	7	7
0	0.01	0	59	1	1	24.8591	0	142.567	0.174773	7	7
0	0.01	0	57	1	1	30.8248	0	150.033	0.0679412	7	7
0	0.01	0	67	1	1	25.721	0	137.367	0.11973	6	7
1	0.01	0	71	1	0	26.4381	0	67.7333	0.685294	7	7
1	0.01	0	67	1	1	28.0277	0	149.533	0.426977	7	7
0	0.01	0	64	1	0	24.4691	1	52.8333	0.309583	7	7
0	0.01	0	74	1	1	28.3913		137.233	0.124837	7	7
0	0.01	0	69	1	1	26.9157		59.6	0.116452	6	6
0	0.01	0	60	1	1	25.6197		47.6667	0.336	6	6
0	0.01	0	60	1	1	17.2138		148.3	0.271667	8	7
0	0.01	0	78	1	1	21.3672		86.7	0.23	9	7
0	0.01	0	64	1	0	31.8461	2	142.433	0.0987931	6	6
0	0.01	0	65	1	1	24.4245	2	113.8	0.0744068	6	6
0	0.01	0	65	1	1	24.5218		133.233	0.137632	8	7
0	0.01	0	65	1	1	23.0747		113.233	0.0738095	6	7
0	0.01	0	68	1	1	24.2527		106.667	0.367262	8	7
0	0.01	0	59	2	1	22.9762	0	64.9	0.1	6	6
0	0.01	0	71	2	1	22.3036	0	43.9667	0.0933333	6	8
0	0.01	0	67	1	1	25.8645	0	137.1	0.172593	7	7
1	0.01	0	64	1	1	25.165	0	115.667	0.517647	7	7
0	0.01	0	73	1	1	22.9646	0	95.0333	0.193333	6	7
0	0.01	0	61	2	1	25.3535	1	52.2667	0.223889	6	6
0	0.01	0	72	1	0	24.9855	13	107.8	0.122124	6	6
1	0.01	0	38	2	1	26.8923	0	132.533	0.367188	6	7
0	0.01	0	67	2	1	26.2748	0	129.567	0.1068	6	7
0	0.01	0	70	1	0	27.8294	0	51.5333	0.309218	6	7
0	0.01	0	69	1	1	22.8459	0	124.633	0.235556	6	6
1	0.01	0	66	2	1	23.3095	0	128.167	0.0976253	7	7
0	0.01	0	57	1	1	27.3356	0	131.1	0.109667	7	7
0	0.01	0	69	1	1	26.7102	0	58	0.115769	6	7
0	0.01	0	71	2	1	20.0803	0	77.5333	0.319008	6	7
0	0.01	0	58	2	1	23.96	0	127.5	0.167033	6	6
0	0.01	0	71	2	1	30.05	0	44.3333	0.260571	6	7
1	0.01	0	73	2	1	23.2412	0	105.233	0.120578	9	9
0	0.01	0	70	2	1	22.0386	0	51.1333	0.184831	6	7
0	0.01	0	66	1	1	24.3308	2	70.9667	0.0921283	6	7
0	0.01	0	65	2	1	22.5983	0	105.667	0.2815	7	7
0	0.01	0	61	1	1	24.7168	0	36.8667	0.466827	6	7
0	0.01	0	62	2	1	24.3942	0	75.6333	0.185484	6	7
0	0.01	0	72	2	0	21.426	0	23.7	0.12913	6	7
0	0.01	0	71	2	0	23.8634	0	120.5	0.11875	7	7
0	0.01	0	76	2	1	22.8835	0	82.7667	0.112143	6	7
1	0.01	0	66	2	1	24.5042	0	74.6	0.210714	7	7
0	0.01	0	66	2	1	24.9803	0	43.3667	0.0879661	6	6
0	0.01	0	70	2	1	24.6621	0	123.5	0.0972727	7	7
0	0.01	0	63	2	1	24.7203	0	111.3	0.206667	6	7
0	0.01	0	67	2	0	25.6305	0	84	0.091125	6	6
0	0.01	0	70	2	1	26.3229	0	122.6	0.264	6	7
0	0.01	0	70	2	1	26.2712	0	66.5667	0.106765	6	7
0	0.01	0	63	2	1	26.2395	0	118.667	0.0471895	6
0	0.01	0	70	2	1	24.0184	0	109	0.12156	6	7
0	0.01	0	64	1	1	23.7915	0	120.267	0.110476	8	7
1	0.01	0	79	2	0	23.4054	0	112.633	0.169195	9	7
0	0.01	0	58	2	1	22.5659	0	74.2333	0.111333	6	7
0	0.01	0	68	1	0	25.6574	1	113.633	0.159667	6	7
0	0.01	0	58	2	1	23.3711	0	113.467	0.278824	6	6
0	0.01	0	66	2	1	25.2439	0	60.9	0.0975	8	7
0	0.01	0	70	2	1	25.7127	0	119.867	0.0632143	6	7
1	0.01	0	66	2	1	24.1528	0	114.333	0.978	6	7
0	0.01	0	65	2	1	25.3045	0	63.9667	0.438333	6	7
0	0.01	0	72	2	0	26.2331	0	111.467	0.137187	7	7
0	0.01	0	63	2	1	24.1127	0	98.5333	0.1075	6	6
0	0.01	0	71	1	1	21.2815	0	87.8333	0.222105	6	7
0	0.01	0	73	2	1	27.4207	0	115.333	0.0374627	6	6
0	0.01	0	55	2	1	24.1105	0	61.3	0.197143	6	6
0	0.01	0	73	2	0	19.052	0	77.2333	0.304	7	7
0	0.01	0	72	1	0	30.6247	1	44.1	0.138358	7	7
0	0.01	0	68	2	1	22.7528	0	83.9667	0.073913	6	6
0	0.01	0	72	2	1	24.9974	0	106.367	0.0746167	6	6
0	0.01	0	51	2	1	25.3422	0	74.5	0.25275	7	7
0	0.01	0	63	1	1	23.7032	0	113.5	0.152869	6	7
0	0.01	0	65	2	1	27.8921	0	92.7333	0.175714	6	7
0	0.01	0	73	2	1	22.0267	0	53.2667	0.100444	6	6
0	0.01	0	62	2	0	24.9508	0	106.2	0.337143	6	7
0	0.01	0	51	1	1	23.3959	0	101.5	#VALUE!	7	7
0	0.01	0	74	2	0	24.0296	0	112.267	0.142	7	7
0	0.01	0	69	2	1	22.286	0	109.433	0.12164	6	6
0	0.01	0	71	2	1	19.2707	0	91.5	0.158571	6	6
0	0.01	0	74	2	1	21.3897	0	103.7	0.294	6	7
0	0.01	0	68	2	1	28.2144	0	60.5	0.749519	6	7
0	0.01	0	69	1	1	18.3289	1	108.067	0.0709302	6	7
0	0.01	0	58	2	1	26.3456	0	56.6333	0.206061	6	6
0	0.01	0	51	2	1	24.0164	0	78.3333	0.21311	8	7
0	0.01	0	71	2	1	27.8233	0	104.833	0.649395	6	7
0	0.01	0	65	2	0	24.8301	0	39.4667	0.17375	7	7
0	0.01	0	60	2	1	26.6299	0	88.3	0.174	8	9
0	0.01	0	63	2	0	24.5422	0	91.2333	2.68021	8	8
0	0.01	0	80	2	0	23.9519	0	85.7333	0.0918919	8	7
0	0.01	0	44	2	1	21.4063	0	94.3667	0.183684	7	7
0	0.01	0	60	2	1	25.9753	0	98.4333	0.0683417	6	7
0	0.01	0	64	1	1	28.4341	1	98.6	0.103896	6	6
0	0.01	0	59	2	1	22.7539	0	84.2667	0.151212	7	9
0	0.01	0	67	2	0	23.4152	0	74.5	0.381754	7	7
0	0.01	0	68	1	0	25.355	1	89.8667	0.107574	6	7
0	0.01	0	77	2	0	21.8335	0	93.4	0.323524	6	7
0	0.01	0	69	1	1	23.0074	0	90.6	0.262174	7	7
0	0.01	0	68	2	0	25.3836	0	65.9667	0.163125	8	8
0	0.01	0	69	2	1	21.6592	0	74.9333	1.22327	6	7
0	0.01	0	67	2	1	26.8737	0	91.2333	0.160714	7	7
0	0.01	0	48	2	1	26.3175	0	93.9333	#VALUE!	6	7
0	0.01	0	75	1	0	25.6824	0	93.1667	0.329412	8	7
0	0.01	0	68	1	1	32.2098	0	51.2667	0.263243	7	7
0	0.01	0	64	1	0	24.5868	0	83.7667	0.2235	6	7
0	0.01	0	77	2	1	18.5042	0	50.5667	0.11	7	7
1	0.01	0	64	2	1	20.3112	0	93.1333	0.112195	6	7
0	0.01	0	63	2	1	22.3914	0	63.1333	0.156504	6	6
0	0.01	0	59	2	1	29.8039	0	94.6	0.110857	6	6
0	0.01	0	68	2	1	26.4677	0	40.8667	0.120747	7	6
0	0.01	0	69	1	0	23.7094	1	66.8	0.768372	6	7
0	0.01	0	59	2	1	24.544	0	84.0333	0.102381	6	6
0	0.01	0	76	2	1	21.7737	0	34.0667	0.136943	7	7
0	0.01	0	69	1	1	25.682	0	87.8667	0.105282	8	7
0	0.01	0	64	2	1	23.1967	0	57.7333	0.080786	6	7
0	0.01	0	70	2	1	24.2143	0	54.3333	0.1304	7	7
0	0.01	0	66	2	1	22.9005	0	85.9333	0.365	6	6
0	0.01	0	52	1	0	22.3182	0	39.3333	0.748039	6	6
0	0.01	0	57	2	1	30.3023	0	89.2333	0.125946	6	7
0	0.01	0	58	2	1	25.829	0	83.8	0.163198	7	6
0	0.01	0	57	2	1	24.9058	0	61.6333	0.196104	7	7
0	0.01	0	63	2	1	22.8172	0	67.9667	0.299375	7	7
0	0.01	0	60	2	1	21.4057	0	79.7667	0.0537037	6	6
0	0.01	0	56	2	1	27.434	0	88.2	0.253022	7	7
0	0.01	0	58	2	1	20.8543	0	87.4333	0.0813268	6	6
0	0.01	0	58	2	1	25.2082	0	79.1667	0.175177	6	6
0	0.01	0	48	2	1	24.7923	0	87.4	0.8968	6	6
0	0.01	0	70	2	1	26.2284	0	72.5667	0.351196	7	7
0	0.01	0	64	2	1	24.9359	0	67.1333	0.122174	6	7
0	0.01	0	65	2	1	24.088	0	82.8	0.673222	8	9
0	0.01	0	78	2	0	25.3587	0	71.1667	0.192206	6	7
0	0.01	0	52	2	1	25.9211	0	84.1667	0.136452	6	6
0	0.01	0	71	1	0	22.5382	0	86.5333	0.136	7	7
0	0.01	0	72	2	0	24.4208	0	77.4333	0.277667	6	7
0	0.01	0	81	1	0	20.0908	0	58.9667	0.316087	8	7
0	0.01	0	48	2	1	28.4966	0	29.7	0.176667	8	7
0	0.01	0	64	2	1	28.3526	0	84.6667	0.114773	6	7
0	0.01	0	67	1	0	23.3278	0	65.1333	0.240426	7	7
0	0.01	0	74	2	0	22.7623	0	80.9667	0.336111	7	9
0	0.01	0	55	2	1	21.7264	0	74.7667	0.195455	6	7
1	0.01	0	54	1	1	24.4022	0	82.0333	0.310435	7	7
0	0.01	0	66	1	1	25.2644	0	51.8	0.0993064	6	6
0	0.01	0	65	2	0	26.5905	0	76.7667	0.147857	9	9
0	0.01	0	70	1	1	20.8508	0	82.4	0.1152	6	6
1	0.01	0	58	2	1	24.4556	0	79.1333	0.175806	7	9
0	0.01	0	68	2	1	23.9805	0	80.7667	0.0315152	6	6
1	0.01	0	70	1	0	26.5247	0	82.3333	0.231905	6	7
0	0.01	0	61	2	1	24.1154	0	71.9333	0.231	7	7
0	0.01	0	70	1	0	28.661	0	80.2667	0.137727	8	8
0	0.01	0	65	2	1	23.2188	0	82.1333	0.19	7	7
0	0.01	0	76	1	0	18.9701	0	41.5333	0.044	7	7
0	0.01	0	72	2	1	28.2807	0	80.5333	0.151351	6	7
0	0.01	0	60	1	0	24.0497	0	55.0667	0.213409	7	7
0	0.01	0	60	2	1	22.7961	0	82.3333	0.629048	6	7
0	0.01	0	55	1	1	26.3296	0	57.7	0.5756	6	7
0	0.01	0	63	2	1	23.3204	0	76.8333	0.3976	9	7
0	0.01	0	74	2	0	25.2279	0	52.8	0.634	7	7
0	0.01	0	72	1	0	26.5798	0	56.9	0.767416	6	7
0	0.01	0	59	2	0	23.675	0	70.4333	1.41842	7	9
0	0.01	0	64	2	1	24.8601	0	64.7	0.382011	7	7
0	0.01	0	76	2	0	23.2714	0	78.8	0.143644	6	7
0	0.01	0	70	2	1	21.971	0	70.4	0.202903	7	9
0	0.01	0	53	2	1	25.3807	0	79.0333	0.213158	7	7
0	0.01	0	76	1	0	23.4658	1	53.1333	3.20833	7	7
0	0.01	0	61	1	0	21.8753	1	48.3667	0.200172	8	7
0	0.01	0	62	1	1	25.7576	0	81.0333	0.149184	7	6
0	0.01	0	71	2	1	22.2849	0	77.6	0.27082	6	6
0	0.01	0	49	2	1	25.4654	0	79.3667	0.101132	6	6
0	0.01	0	72	1	0	24.8067	0	59.4333	0.648438	6	7
0	0.01	0	70	1	1	26.4449	0	59.8333	0.206563	7	7
0	0.01	0	64	2	1	25.7541	0	79	0.0747941	6	6
0	0.01	0	53	2	1	24.2215	0	68.5667	0.176667	6	6
0	0.01	0	75	2	1	22.5244	0	112.867	0.157328	6	6
0	0.01	0	53	1	0	#DIV/0!	0	69.9667	#VALUE!	9	9
0	0.01	0	64	1	0	22.1297	0	81.6333	0.155	8	7
1	0.01	0	43	1	0	#DIV/0!	0	195.633	#VALUE!	7	9
0	0.01	0	71	1	0	23.8751	0	52.1333	0.935	6	7
0	0.01	0	70	1	0	24.3865	0	181	0.255731	6	6
0	0.01	0	62	1	0	28.2833	0	169.867	0.0579399	7	6
0	0.01	0	62	1	0	23.7203	0	96.8333	0.319214	7	7
0	0.01	0	66	1	0	22.4343	0	118.3	0.086803	6	6
0	0.01	0	67	1	0	27.0842	0	85.1667	0.432571	6	9
0	0.01	0	55	1	0	22.0581	0	177.467	0.134694	6	7
0	0.01	0	65	1	0	22.1367	0	49	0.207285	6	7
0	0.01	0	47	1	0	23.6149		80.3	#VALUE!	6	6
0	0.01	0	68	1	0	25.0459		79.1667	0.112228	6	6
1	0.01	0	63	1	1	25.7202	0	160.267	0.196238	7	7
0	0.01	0	66	1	1	26.5625	0	140.333	0.0831818	6	6
0	0.01	0	61	1	1	24.2215	0	111.267	0.1744	7	7
1	0.01	0	64	1	1	24.7409	0	102.767	0.406923	6	7
0	0.01	0	56	1	1	25.5102	0	134.133	0.28	7	6
1	0.01	0	71	1	1	23.4586	0	107.667	0.378894	7	7
1	0.01	0	71	1	1	21.3039	0	114.933	0.29125	8	7
0	0.01	0	69	1	1	17.6898	0	101.6	0.344	6	7
0	0.01	0	62	1	1	29.0533	0	63.7667	0.10871	6	6
0	0.01	0	67	1	0	23.1084	0	118.133	0.132075	6	6
0	0.01	0	60	1	1	22.5466		89.7667	0.0745	6	6
0	0.01	0	69	1	0	25.6891		119.5	0.362	7	7
0	0.01	0	65	1	1	28.7935		59.8667	0.244444	7	7
0	0.01	0	67	1	1	22.8125		139.733	0.163333	7	7
0	0.01	0	50	1	0	29.7584		144.333	1.13118	6	7
0	0.01	0	50	1	1	28.2924		36	0.5372	7	7
0	0.01	0	64	2	1	28.2759	0	98.2667	0.1425	7	6
0	0.01	0	67	2	1	24.7567	0	107.2	0.192917	9	8
0	0.01	0	68	1	1	21.3143	0	92.2333	0.146763	6	7
0	0.01	0	68	2	1	28.5174	0	112.533	0.136	6	6
0	0.01	0	61	2	1	27.8718	0	108.4	0.0638604	6	6
1	0.01	0	64	2	1	23.9137	0	40.2	0.206154	6	7
0	0.01	0	62	1	1	25.7717	0	111.533	0.415578	7	7
0	0.01	0	74	2	1	26.4072	0	30.8333	0.0945767	7	7
0	0.01	0	70	1	1	26.5747	0	112	0.0675615	6	7
0	0.01	0	64	1	1	24.2766	0	118.933	0.0958333	6	7
0	0.01	0	64	2	0	20.7914		112.467	0.478235	6	7
0	0.01	0	66	2	1	25.3493	0	121.633	0.0750716	6	7
0	0.01	0	70	2	0	23.0253	0	86.8667	0.121938	7	7
0	0.01	0	65	2	0	26.1012	0	39.3333	0.404231	6	7
0	0.01	0	69	2	1	25.3179	0	106.1	0.138041	6	6
0	0.01	0	67	2	1	21.8111	0	71.4667	0.212803	7	7
0	0.01	0	68	2	1	19.7464	0	106.733	0.375	6	6
0	0.01	0	74	2	1	27.1447	0	77.0333	0.132394	7	7
0	0.01	0	62	2	0	22.5909	0	53.8667	0.432	7	7
0	0.01	0	70	1	0	20.2744	1	60.8333	0.164804	7	6
0	0.01	0	61	2	1	23.9048	0	104.1	0.0946429	6	6
0	0.01	0	67	2	0	22.9075	0	106.967	0.169302	6	7
0	0.01	0	68	2	1	25.3516	0	110.933	0.209375	8	7
0	0.01	0	68	2	0	26.3189	0	107.733	0.135577	6	7
0	0.01	0	57	2	1	30.0476	0	70.3	0.219091	7	7
0	0.01	0	63	2	1	26.9536	0	68	1.1	8	8
0	0.01	0	67	2	1	24.1843	0	110.2	0.16	6
0	0.01	0	63	2	1	25.9792	0	105.333	0.0982424	6	7
0	0.01	0	53	2	1	24.2336	0	105.333	0.486154	8	7
0	0.01	0	65	2	1	23.9196	0	85.2667	0.0676596	6	6
0	0.01	0	67	2	1	26.056	0	42.8	0.218978	6	7
0	0.01	0	63	2	1	24.9816	0	99.4	0.127143	6	7
0	0.01	0	50	2	1	25.0711	0	39.1	0.295	7	7
1	0.03	2	70	2	0	23.4423	0	96.4	0.394286	7	8
0	0.01	0	69	2	1	22.2437	0	60.4333	0.101449	7	7
0	0.01	0	63	2	1	24.2561	0	64.9333	0.181667	8	7
0	0.01	0	64	2	1	26.4844	0	90.8	0.105882	6	7
0	0.01	0	57	2	1	25.4865	0	54.0667	0.111429	6	7
0	0.01	0	63	2	1	22.7474	0	75.2667	0.168966	6	6
0	0.01	0	65	2	0	20.6481	0	78.4	1.58757	7	7
0	0.01	0	62	2	0	20.7879	0	84.4667	0.182381	7	7
0	0.01	0	62	1	1	27.846	0	55.0667	0.0853191	6	6
0	0.01	0	65	2	1	20.5533	0	82.3	0.137413	7	7
0	0.01	0	65	2	1	28.9606	0	82.9333	0.0794118	7	7
0	0.01	0	54	2	1	24.8474	0	60	0.128249	6	6
0	0.03	2	70	2	1	22.2158	0	44.4333	0.15	7	7
0	0.01	0	54	2	1	23.7457	0	73	0.364444	6	7
0	0.01	0	55	1	1	23.6599	0	54.2333	0.296897	9	7
0	0.01	0	76	1	0	20.496	0	57.3	0.302778	7	7
0	0.01	0	70	2	1	24.2701	0	58.6667	0.645022	6	9
0	0.01	0	65	2	1	20.3355	0	75	0.125	6	6
0	0.01	0	59	2	1	20.0199	0	69	0.242857	7	7
0	0.01	0	60	1	0	28.5156	0	30.1333	0.0963855	7	7
0	0.01	0	62	1	0	#DIV/0!	0	60.7667	#VALUE!	7	6
0	0.01	0	66	1	0	24.8457	0	84.1667	0.0920273	6	6
0	0.01	0	52	1	1	23.03	0	45.5333	0.040125	6	6
0	0.01	0	71	1	1	27.5134	0	150.2	0.0914545	6	7
0	0.01	0	57	1	1	24.0346	0	58.1667	0.06	6	6
0	0.01	0	54	1	1	25.0599		50.5333	0.287931	6	6
0	0.01	0	67	1	1	24.343	0	87.6667	0.141393	6	7
0	0.01	0	66	2	1	22.3805	0	113.467	0.105172	6	6
1	0.01	0	60	2	1	27.7429	0	73.2667	0.113889	8	9
0	0.01	0	65	2	1	27.3943	0	86.4333	0.153846	7	7
0	0.01	0	64	2	1	17.2111	0	71.2667	0.169767	6	6
0	0.01	0	64	2	1	20.7979	0	56.3333	0.400714	6	7
0	0.01	0	70	2	1	17.4839	0	63.2667	0.064532	6	6
0	0.01	0	67	2	1	25.6948	0	69.2333	0.150909	7	7
0	0.01	0	63	2	0	27.8153	0	107.633	0.331142	7	7
0	0.01	0	75	2	0	27.2792	0	77.5	0.235417	8	7
0	0.01	0	51	2	1	24.3812	0	106.5	0.183963	6	7
0	0.01	0	66	2	1	24.4408	0	29.6333	0.125	8	9
0	0.01	0	69	2	1	23.4248	0	36.5333	0.104324	6	7
0	0.01	0	74	2	0	23.3609	0	38.2667	0.157534	8	7
0	0.01	0	68	2	0	23.2029	0	102.333	0.135417	7	9
0	0.01	0	71	2	0	23.7153	0	87.1333	0.0963889	7	6
0	0.01	0	64	2	1	24.828	0	77.2333	0.194286	8	9
0	0.01	0	80	1	0	30.5181	1	74.1667	0.0570588	6	7
0	0.01	0	64	1	1	24.3873	0	130.3	0.221364	6	6
1	0.01	0	48	1	1	24.6599	0	131.767	0.201765	7	7
0	0.01	0	60	2	1	21.303	0	74.3333	0.367442	6	7
0	0.01	0	61	2	1	24.6541	0	103.233	0.0974603	6	6
0	0.01	0	64	2	1	24.5651	0	55.4333	0.306312	6	7
0	0.01	0	71	2	1	25.61	0	102.967	0.54466	8	9
0	0.01	0	56	2	1	20.7226	0	103.433	0.144589	7	6
0	0.01	0	66	2	1	23.395	0	61.6	0.256522	7	7
0	0.01	0	52	2	1	24.966	0	93.8	0.588182	7	7
0	.01	0	69	1	0	24.8163	0	181.033	0.274286	6	7
0	.01	0	68	1	0	28.578	3	139.9	0.0525	4	5
0	.01	0	66	1	0	28.578	0	43.0667	#VALUE!	7	9
0	.01	0	70	1	0	21.048	0	144.033	0.306178	9	9
0	0.01	0	60	2	1	20.8016	0	95.4333	0.210744	7	7
0	0.01	0	68	2	1	20.8765	0	41.8	0.114729	6	7
0	0.01	0	60	2	1	21.8517	0	85.2667	0.137931	6	7
0	0.01	0	64	1	0	24.7752	1	110.067	0.193789	7	7
0	0.01	0	67	2	1	25.1177	0	54.4667	0.259054	7	7
0	0.01	0	63	2	1	21.0556	0	72.2333	0.104615	6	6
0	0.01	0	65	2	1	21.7768	0	98.6	0.132581	6	6
0	.01	0	65	1	0	22.3214	0	126.8	0.231538	6	5
0	.01	0	64	1	0	23.3067	0	154.033	0.212	6	4
0	0.03	2	61	2	1	27.0576	0	93.2667	0.0799722	6	7
0	0.01	0	76	1	0	20.832	0	100.833	0.136809	6	6
0	0.01	0	61	1	1	23.2721	0	80.2667	0.21	7	7
0	0.01	0	75	1	1	24.4182	0	72.5	0.205263	7	7
0	0.01	0	77	1	0	24.6078	0	103.933	0.222964	6	7
0	0.01	0	68	2	1	25.2619	0	58.8333	0.139661	6	6
1	0.01	0	69	1	0	25.4244	1	98.0667	0.168182	7	7
0	0.01	0	71	2	0	22.6034	0	86.1	0.274286	6	7
0	0.01	0	57	2	1	24.4161	0	94.0667	0.279474	6	7
0	0.01	0	68	2	1	16.4014	0	89.7	0.0924731	6	6
0	0.01	0	74	2	0	28.2737	0	94.4	0.266667	6	7
0	0.01	0	61	2	0	25.2014	0	102.7	0.318235	8	7
0	0.01	0	66	1	1	27.5849	1	98.8	0.113472	7	7
0	0.01	0	73	1	0	24.1903	0	66.2333	0.0812329	6	6
0	0.01	0	65	1	1	27.6989	0	94.5	0.0955285	6	6
0	0.01	0	60	1	0	20.6207	0	85.1	0.611465	7	7
0	0.01	0	58	2	1	24.0891	0	81.4667	0.0591509	6	6
0	0.01	0	69	1	0	#DIV/0!	0	187	0.538298	8	8
0	0.01	0	57	1	0	25.4196	0	39.7	0.75375	6	7
0	0.01	0	50	1	0	28.2094	0	113.4	0.449097	7	7
0	0.01	0	70	1	0	24.9649	0	107.467	0.215	7	7
1	0.01	0	64	1	0	23.5883	0	182.167	#VALUE!	6	6
0	0.01	0	64	1	1	24.9649	0	153.1	0.210983	7	7
0	0.01	0	68	1	0	28.0044	0	54.6	0.117259	6	7
0	0.01	0	69	1	1	19.6815	0	87	0.253333	7	7
0	0.01	0	58	1	1	19.3559	0	53.5667	0.414545	6	6
0	0.01	0	69	1	1	20.061	0	34.0333	0.323333	6	7
0	0.02	1	69	1	0	24.8135		121.567	0.0841667	6	6
0	0.02	1	56	1	1	26.6469	2	76.4	0.0456897	6	6
0	0.01	0	64	2	0	17.8989	0	58.3	0.145	6	7
0	0.02	1	57	2	1	25.1024	0	120.5	0.163354	6	7
0	0.01	0	60	2	1	22.3417	0	63.1667	0.296667	6	7
0	0.01	0	59	2	1	26.027	0	52.4	0.204677	6	7
0	0.01	0	59	1	1	27.0486	0	123.733	0.125694	6	7
0	0.01	0	66	2	1	28.2364	0	45.6667	0.105	6	7
0	0.01	0	55	2	0	26.1352	0	125.5	0.079	6	7
0	0.01	0	62	2	1	30.2967	0	58.0333	0.232182	6	7
1	0.02	1	61	2	1	27.1565	0	127.633	0.215	8	8
0	0.01	0	63	2	1	26.0579	0	114.133	0.3325	6	6
0	0.01	0	67	2	1	21.1944	0	29.6	0.283582	6	7
0	0.02	1	66	2	1	23.9623	0	98.8333	0.340333	7	7
0	0.01	0	65	2	1	28.0756	0	111.333	0.139752	6	7
0	0.01	0	65	2	0	23.4666	0	57.2	0.1285	7	7
0	0.01	0	61	2	0	27.9559	0	82.3333	0.0944099	6	6
0	0.01	0	73	1	0	23.4392	1	52.5333	0.345909	7	7
0	0.01	0	62	2	1	26.7892	0	59.4333	0.203	6	7
0	0.01	0	72	1	0	19.5474	0	109.033	0.256444	6	7
0	0.01	0	77	2	0	24.6077	0	104.467	0.152	6	6
0	0.01	0	69	1	1	26.4449	0	117.2	0.105294	6	6
0	0.02	1	57	2	1	27.8048	0	111.833	0.103596	6	6
0	0.01	0	64	2	1	30.0281	0	56.4333	0.1	7	7
1	0.01	0	61	2	1	25.7137	0	87.7667	0.402703	7	7
0	0.01	0	72	1	0	21.2183	0	80.0667	0.145833	7	6
0	0.01	0	55	2	1	23.8694	0	101.5	0.53625	7	7
0	0.01	0	65	1	1	25.4039	0	99.1667	0.108	6	7
0	0.01	0	70	2	1	20.5175	0	38.6667	0.220675	6	7
0	0.02	1	64	2	0	20.3242	0	89.6	0.241053	6	7
0	0.02	1	71	2	1	29.8065	0	96.1667	0.107931	6	6
0	0.01	0	57	2	1	25.1248	0	91.3	0.556356	6	9
0	0.01	0	64	2	1	26.964	0	87.5333	0.198621	6	7
0	0.01	0	65	2	1	28.2411	0	75.2	0.21106	7	7
0	0.01	0	51	2	1	26.283	0	41.5667	0.0924138	6	6
0	0.02	1	62	2	1	24.4956	0	93	0.0810645	7	7
0	0.01	0	54	2	1	24.2903	0	90.0667	0.354063	6	7
0	0.01	0	51	2	1	21.2818	0	73.9	0.341944	7	7
0	0.01	0	68	2	1	23.0032	0	69.7	0.288125	7	7
0	0.01	0	65	2	1	25.5499	0	37.1333	0.106812	6	7
0	0.01	0	69	2	1	24.0957	0	85.1333	0.498793	6	7
0	0.01	0	72	2	0	24.5181	0	86.5	0.463158	7	7
0	0.01	0	77	1	1	25.548	0	58.5	0.0972549	6	6
0	0.01	0	70	1	1	25.6544	0	63.6667	0.336207	9	9
0	0.01	0	66	2	0	24.7784	0	70.1	0.099529	5	6
0	0.01	0	61	1	0	22.5637	0	79.7667	1.17	7	7
0	0.03	2	64	1	0	22.0386	0	191.8	#VALUE!	4	6
1	0.03	2	66	1	0	19.721	0	254.967	0.133621	7	7
0	.02	1	59	1	0	23.5666	0	232.133	0.15708	6	6
0	0.01	0	62	1	0	19.1512	0	58.4333	0.12878	6	6
0	0.02	1	61	1	0	28.251	0	48.3	0.468182	6	6
1	0.02	1	66	1	0	26.6097	0	155.933	0.203529	7	7
1	0.02	1	71	1	1	26.9531	0	111.767	0.12618	7	7
0	0.02	1	66	1	1	30.116	0	144.2	0.189732	7	6
0	0.02	1	58	1	0	21.4844	0	48.5333	0.637097	7	7
1	0.02	1	63	1	0	26.4463	0	72.4333	0.338108	7	7
0	0.02	1	54	1	0	26.8406	1	152.567	0.135593	7	7
1	0.02	1	70	1	1	20.202	0	138.867	0.210882	6	7
1	0.02	1	69	1	1	31.6443	0	99.6	0.637168	7	8
0	0.02	1	70	1	1	21.83	0	144.867	0.129412	7	7
0	0.01	0	66	1	1	24.9108	0	42.8667	0.144693	7	7
1	0.02	1	62	1	0	28.5483	0	120.133	0.0598969	6	7
0	0.01	0	67	1	0	27.0678		54	0.2	6	7
1	0.02	1	65	1	1	24.1115		141.433	0.0792453	6	7
1	0.02	1	55	1	1	23.0142		145.367	0.955769	7	7
1	0.02	1	65	1	0	22.0915		73	0.661111	6	7
1	0.02	1	71	1	0	26.3568		140.8	0.150938	8	9
0	0.02	1	62	1	1	26.6376		141.667	0.0926667	6	6
0	0.02	1	55	1	0	21.6918	2	141.633	0.199091	7	7
0	0.02	1	60	1	1	24.6735		130.467	0.125	6	6
1	0.02	1	69	1	1	25.7812		138.633	0.269231	10	9
1	0.02	1	70	1	1	27.7297	3	137.533	0.101413	7	7
0	0.02	1	56	1	1	25.0625		109	0.07875	6	6
0	0.02	1	70	1	1	29.6821	0	101.9	0.092	6	6
1	0.02	1	65	2	0	25.2808	0	74.7	0.734978	7	7
0	0.02	1	64	1	1	22.1144	2	131.667	0.393913	6	7
0	0.02	1	63	1	1	23.3768	0	67.6333	0.118635	6	6
0	0.02	1	67	2	1	24.0026	0	94.8	0.268321	6	7
1	0.02	1	63	1	1	25.4427	0	127.2	0.158333	6	7
0	0.02	1	71	2	1	23.7526	0	56.5667	0.107619	6	6
0	0.02	1	63	1	1	24.2043	3	74.8333	0.162456	6	6
0	0.02	1	66	1	1	22.5982	0	84.4333	0.159223	7	7
0	0.02	1	52	2	1	19.8352	0	59.9667	0.200556	6	7
1	0.02	1	66	1	1	19.2508	0	56	0.157353	7	7
0	0.02	1	61	2	1	23.9512	0	53.2	0.0977465	6	7
0	0.01	0	63	2	1	19.8522	0	68.7667	0.339796	6	7
0	0.02	1	63	2	1	24.931	0	122	0.175429	7	7
0	0.02	1	66	2	1	21.2878	0	66.6333	0.141364	7	7
1	0.02	1	61	2	1	22.1958	0	120.4	0.233609	7	7
0	0.02	1	54	2	1	29.0174	0	117.367	0.132083	6	7
0	0.02	1	63	1	1	22.554	0	109.033	0.128	7	7
1	0.02	1	54	2	1	24.4163	0	79.2667	0.403947	8	9
0	0.02	1	63	2	0	26.7683	0	113.5	0.0738889	6	7
0	0.02	1	72	2	1	24.1683	0	111.733	0.128388	6	6
0	0.02	1	66	2	1	23.0315	0	95.8667	0.303114	8	7
1	0.02	1	67	1	0	26.2227	0	111.633	0.213198	7	6
1	0.02	1	70	2	1	27.848	0	40.7667	0.168688	6	7
0	0.02	1	60	1	1	28.8251	0	87.1667	0.134398	6	6
0	0.02	1	68	2	0	24.3762	0	30.6667	0.159854	6	7
0	0.01	0	71	2	1	25.1769	0	98.7333	0.0682353	6	7
0	0.02	1	55	2	1	27.4604	0	92.3	0.156209	6	6
0	0.01	0	48	2	1	28.1208	0	99.7	0.12368	9	9
0	0.02	1	58	1	0	20.1956	0	50.7	0.1424	6	6
0	0.01	0	54	2	1	25.9251	0	102.733	0.199063	6	6
1	0.01	0	70	2	1	24.2053	0	31.6	0.3145	8	no resdiual tumor
0	0.01	0	62	1	1	23.1481	0	36.5667	0.0809091	7	7
0	0.02	1	60	2	1	27.5364	0	68.3333	0.173863	7	6
0	0.01	0	62	1	1	26.4565	0	85.3333	0.179417	7	7
0	0.02	1	78	2	0	23.0308	0	98.6667	0.335	7	7
0	0.02	1	72	2	1	24.1253	0	102.5	0.125484	6	7
0	0.01	0	68	2	1	27.1447	0	100.667	0.478667	6	7
0	0.01	0	61	2	1	26.5625	0	50.2333	0.0948276	7	7
0	0.01	0	76	2	0	28.9017	0	99.3333	0.153333	8	8
0	0.02	1	72	1	0	24.287	0	39.5667	0.0535088	6	6
0	0.01	0	72	2	1	22.6636	0	94.3333	0.0667164	6	6
1	0.02	1	67	2	0	20.5117	0	105.733	0.255046	9	9
0	0.01	0	66	2	0	24.5467	0	38.9333	0.256962	8	7
0	0.01	0	67	2	1	23.8804	0	75.2333	0.0866667	6	6
0	0.02	1	69	2	1	25.1621	0	75.0667	0.372	7	7
0	0.01	0	62	2	1	21.3746	0	79.1667	0.0804	8	9
0	0.01	0	67	2	0	24.3606	0	70.5667	0.050625	6	6
0	0.01	0	66	1	0	25.7033	0	79	0.0721875	6	6
1	0.02	1	49	2	1	25.6973	0	99.8333	0.233714	8	7
0	0.01	0	59	2	1	22.9058	0	94.2667	0.29607	8	7
0	0.01	0	66	2	0	25.1507	0	102.267	#VALUE!	6	7
1	0.02	1	66	1	0	23.6853	1	91.3333	1.27143	7	9
0	0.01	0	50	2	1	16.9868	0	94.8333	0.355556	6	7
0	0.02	1	64	2	0	22.2656	0	47.4333	0.523485	9	9
0	0.02	1	73	2	0	23.9119	0	93.7333	0.0619149	7	7
0	0.02	1	71	1	1	23.4672	1	96.5667	0.120303	7	7
0	0.02	1	68	2	1	24.539	0	71.8667	0.131111	6	6
0	0.02	1	76	1	1	19.7558	0	76.7	0.154882	7	7
0	0.02	1	74	1	1	26.101	0	98.9	0.618293	6	7
0	0.02	1	50	2	1	26.0602	0	93.0667	0.171825	6	7
0	0.02	1	65	2	1	23.6466	0	93.8667	0.236316	6	7
0	0.02	1	63	2	1	25.7012	0	72.8667	0.279615	6	7
0	0.02	1	60	2	1	24.4424	0	48	0.129021	9	7
1	0.02	1	64	2	0	30.1205	0	96.9	0.45125	7	7
0	0.02	1	73	2	1	24.706	0	94.0667	0.178667	6	7
0	0.02	1	60	2	1	25.6211	0	82.4333	0.179412	6	7
0	0.02	1	70	2	1	26.7079	0	91.5333	0.266931	8	9
1	0.02	1	62	1	0	25.0127	0	81.1333	0.153991	7	7
0	0.02	1	63	2	1	23.369	0	92.7667	0.067	6	6
1	0.02	1	70	2	1	21.6041	0	37.8667	0.594468	7	7
0	0.02	1	69	2	0	20.9872	0	91.7333	0.082807	6	7
0	0.02	1	61	1	1	20.5928	0	91.5	0.71697	6	6
0	0.02	1	69	2	0	27.6129	0	71.3333	0.119565	9	9
1	0.02	1	63	1	1	25.2748	0	72.6667	0.499167	7	7
1	0.02	1	68	2	1	19.4118	0	90.9	0.243548	6	8
0	0.02	1	59	1	0	25.0901	0	86.1333	0.177778	7	7
0	0.02	1	69	2	1	24.3542	0	83.7	0.0675	6	6
0	0.01	0	56	2	1	20.9311	0	90.5667	0.06725	6	6
1	0.02	1	76	1	0	20.3199	0	82.1667	0.635556	9	8
0	0.02	1	76	2	0	20.5962	0	94.3333	0.594615	6	7
1	0.02	1	51	2	1	25.9478	0	93.8333	0.618112	10	7
1	0.02	1	67	2	1	24.6891	0	91.3333	0.275455	7	9
0	0.02	1	51	2	1	27.3909	0	63.0667	0.146076	7	7
0	0.02	1	54	2	1	26.4419	0	89.4333	0.225333	6	7
0	0.02	1	60	2	1	23.8983	0	82.3	0.0942999	6	6
0	0.02	1	54	2	1	26.3055	0	57	0.160112	7	7
1	0.02	1	60	2	0	24.931	0	88.3	0.917333	8	9
1	0.02	1	66	2	1	26.2897	0	13.0333	0.186061	7	7
0	0.02	1	71	2	0	23.8118	0	82	0.21875	7	7
0	0.02	1	51	2	1	27.1046	0	65.8	0.0710106	6	6
0	0.02	1	60	1	0	21.4184	0	69.8667	0.25725	6	6
1	0.02	1	50	1	1	17.5373	0	86.4333	0.436538	7	7
0	0.02	1	56	2	1	24.1123	0	81.8333	0.318671	7	7
1	0.02	1	73	2	1	26.0062	0	89	0.234857	7	7
0	0.02	1	63	2	1	28.5121	0	24.6333	0.27635	7	7
0	0.02	1	79	2	0	24.4948	0	56.1667	0.102287	7	7
0	0.01	0	76	1	0	27.2748	0	86.5667	0.337907	9	7
1	0.02	1	67	2	0	25.4701	0	54.4667	0.315662	7	7
0	0.02	1	72	1	1	23.3747	1	20.3667	0.107191	6	6
0	0.02	1	63	2	1	28.2445	0	29.5	0.176462	7	7
1	0.02	1	68	2	1	20.2115	0	81.2333	0.277273	6	7
0	0.02	1	58	2	1	26.9929	0	59.7667	0.274	7	7
0	0.02	1	67	2	1	25.0626	0	85.0667	0.0755556	6	6
1	0.02	1	70	2	1	27.0393	0	72	0.395652	7	7
0	0.02	1	61	2	1	27.5013	0	52.6667	0.169091	6	7
0	0.01	0	61	2	1	21.6225	0	81.8333	0.212121	6	7
1	0.02	1	62	2	1	26.1393	0	85.0333	0.127273	7	7
0	0.02	1	68	1	1	22.7092	0	81.0667	0.337917	6	7
0	0.02	1	61	2	1	23.3466	0	70.6667	0.262692	8	9
0	0.02	1	51	1	1	24.9521	0	43.9333	0.1956	7	7
0	0.02	1	70	1	1	24.7405	0	57.6667	0.134	8	7
0	0.01	0	72	2	0	21.9284	0	64.6667	0.245161	8	7
0	0.01	0	52	2	1	19.9553	0	74.1333	0.182018	8	7
0	0.01	0	59	2	1	24.2059	0	75.4	0.123696	6	6
0	0.02	1	63	2	0	20.3923	0	58.1667	0.197619	6	6
1	0.02	1	75	1	1	24.8261	0	52.2333	0.602593	9	9
0	0.02	1	58	2	0	17.5574	0	76.5333	0.740909	6	7
0	0.01	0	64	2	0	23.4031	0	77.1	0.201852	7	7
0	0.01	0	73	2	0	23.6279	0	64.5667	0.22	8	7
0	0.02	1	70	1	0	23.5331	0	51	0.439444	7	7
1	0.02	1	70	2	0	22.8164	0	78.5667	0.25	5	7
0	0.02	1	66	1	1	23.4423	0	77	0.134872	7	7
0	0.02	1	57	2	1	22.1949	0	67.3	0.302647	6	7
0	0.02	1	66	2	1	24.8585	0	79.8333	0.264286	6	7
0	0.02	1	54	2	1	23.3941	0	78	0.170896	7	7
0	0.02	1	76	2	0	24.9275	0	48.2667	0.333333	7	7
0	0.02	1	67	1	0	24.4995	0	66.0667	0.0468657	6	6
0	0.02	1	63	2	0	31.3315	0	79.2667	0.8665	9	7
0	0.01	0	73	1	0	28.0759	0	83.7	0.176809	6	7
0	0.02	1	65	1	0	#DIV/0!	0	108.367	0.141552	7	6
0	0.01	0	59	1	0	22.8625	0	74.1	#VALUE!	7	7
0	0.01	0	65	1	0	26.6097	0	154.3	0.475938	7	7
0	0.01	0	64	1	1	26.5021	0	100.867	0.2925	6	7
0	0.01	0	60	1	1	24.2424	0	149.233	0.0532374	6	6
0	0.01	0	54	1	1	19.9648		62.2	0.182273	6	6
0	0.01	0	72	2	1	24.2215	0	55.4667	0.126774	6	7
0	0.01	0	70	2	1	22.0564	0	89.5	0.148148	7	7
0	0.01	0	57	2	1	27.6398	0	108.433	0.142276	8	7
0	0.01	0	65	2	1	26.2514	0	95.6333	0.126774	7	7
0	0.01	0	67	1	1	25.5674	0	106.933	0.0659677	7	7
0	0.01	0	69	2	1	24.4039	0	88	0.30597	6	7
0	0.01	0	78	2	0	24.2424	0	102.433	0.217143	7	7
0	0.01	0	61	2	1	21.7346	0	87.3333	0.198107	6	7
0	0.01	0	65	2	1	25.7812	0	36.4333	0.165421	6	7
0	0.01	0	67	2	1	27.1643	0	99.3333	0.104921	6	7
0	0.01	0	60	2	1	23.5912	0	62.7667	0.08596	6	7
0	0.01	0	59	1	1	26.5366	0	80.3	0.525625	7	7
1	0.01	0	63	1	0	25.7612	0	78.0667	0.551991	9	8
1	.02	1	60	1	0	23.03	0	155.267	#VALUE!	5	7
0	.01	0	66	1	0	25.0995	0	52.4	#VALUE!	7	8
1	0.03	2	60	1	0	#DIV/0!	2	125.133	0.571564	8	7
0	0.02	1	66	1	0	23.7253	0	36.2667	#VALUE!	8	7
1	0.02	1	69	1	0	20.1951	0	66.4667	0.40875	6	6
0	0.02	1	67	1	1	23.4236	0	95.8333	0.229804	6	6
1	0.02	1	63	1	0	24.9649	0	167.467	0.0709677	7	6
0	0.02	1	63	1	0	26.6749	0	124.367	0.0847826	4	6
0	0.02	1	61	1	1	26.2259	1	111.3	0.23871	6	6
1	0.02	1	66	1	1	24.8016	0	157.233	0.244615	7	7
0	0.02	1	54	1	1	20.5457	1	152.667	0.137467	6	6
1	0.03	2	63	1	1	24.2439	0	120.8	0.158376	7	7
0	0.02	1	69	1	0	25.5828		56.9	0.221429	7	7
0	0.02	1	61	2	1	22.7985	0	57.7333	0.160303	6	7
1	0.02	1	67	1	1	28.9854	0	126.033	0.314679	8	8
1	0.02	1	62	2	0	23.951	0	127.9	0.350333	7	7
1	0.02	1	50	2	1	20.2939	0	124.2	0.149143	7	7
0	0.02	1	66	2	1	25.1211	0	120.933	0.333	7	7
1	0.02	1	61	2	1	29.1322	0	120.9	0.240217	7	7
0	0.02	1	59	2	1	27.0039	0	118.267	0.0996491	8	7
0	0.01	0	76	2	0	17.3074	0	42.0333	0.456757	6	7
0	0.02	1	53	2	1	36.3126	0	38.5667	0.0513514	6	6
0	0.02	1	62	2	1	23.741	0	104.367	0.185153	7	7
0	0.02	1	66	2	1	20.6193	0	112.7	0.142361	6	6
0	0.01	0	66	2	1	24.9319	0	109.267	0.0834225	6	6
0	0.01	0	60	2	1	29.3419	0	45.2	0.133746	7	7
0	0.02	1	73	2	1	21.0321	0	110.467	0.1665	6	7
0	0.02	1	53	2	1	28.2138	0	110.133	0.180333	6	6
0	0.02	1	71	2	0	29.3938	0	51.3	0.32383	7	7
1	0.01	0	72	2	1	22.2856	0	111.6	0.0407407	7	7
0	0.01	0	69	2	1	25.0392	0	91	0.110263	6	7
0	0.02	1	64	2	1	19.3959	0	61.3667	0.428889	6	7
0	0.02	1	73	2	1	22.4523	0	109.533	0.0335227	7	7
1	0.02	1	69	2	1	24.1993	0	103.333	0.13	6	7
0	0.02	1	65	2	1	24.5213	0	75.0333	0.367778	7	7
0	0.01	0	68	2	1	22.6481	0	46.6	0.158418	6	7
1	0.03	2	67	2	0	21.9466	0	14.9	0.15	6	7
0	0.02	1	77	1	1	24.5378	0	84.5	0.130455	6	7
0	0.02	1	65	2	1	22.713	0	94.6333	0.136246	8	7
0	0.02	1	67	2	1	24.2701	0	90.3667	0.144615	6	7
0	0.02	1	68	2	1	22.8845	0	72.3333	0.175681	6	7
0	0.02	1	65	1	0	24.519	0	85.0333	0.244496	7	7
0	0.01	0	44	2	1	26.427	0	36.1333	0.406667	6	7
0	0.02	1	71	1	0	20.0655	0	37.8667	0.136823	7	7
0	0.02	1	77	1	1	21.8089	0	64.4667	0.10735	7	7
0	0.02	1	72	1	0	22.0894	0	48.7	0.343295	7	9
0	0.02	1	63	2	0	26.622	0	80.4333	0.168182	7	7
0	0.02	1	53	2	1	20.5011	0	79.8	0.467692	6	7
1	0.02	1	60	2	0	19.7	0	85.5667	0.302571	7	9
1	0.02	1	60	2	0	22.7824	0	80.0333	0.618571	8	7
0	0.02	1	65	2	0	20.7485	0	80.5333	0.29027	7	7
0	0.02	1	71	2	0	21.5287	0	82.2333	0.255937	6	7
0	0.02	1	65	1	1	24.2488	0	47.4333	0.181463	6	7
0	0.01	0	70	2	0	20.5427	0	80.8	0.11046	7	7
1	0.02	1	65	2	1	29.4317	0	77.6333	0.288529	7	7
0	0.02	1	64	2	1	25.9873	0	79.3333	0.149617	7	7
0	0.01	0	57	2	1	25.4093	0	111.9	0.0818868	6	7
0	0.02	1	62	2	0	23.0582	0	70.8	0.0507576	6	6
0	0.01	0	63	2	1	23.0507	0	85.6	0.636364	6	7
0	0.01	0	66	2	1	23.6374	0	56.5667	0.104967	6	7
0	0.01	0	69	2	0	25.9835	0	75.5	0.0741935	6	7
0	.03	2	60	1	0	24.5089	0	214.367	0.192982	7	6
1	.02	1	67	1	0	25.9217	0	204.367	0.579381	9	8
1	0.02	1	55	1	1	25.1486	0	115.033	0.420642	6	6
1	0.02	1	62	1	1	29.0706		113.8	0.166066	7	7
0	0.02	1	65	2	1	22.9864	0	119.1	0.105833	6	7
0	0.02	1	62	1	1	23.3699	0	120.9	0.117	6	6
1	0.02	1	56	2	1	29.0606	0	112.6	0.103636	7	7
0	0.01	0	71	2	1	24.4503	0	103.033	0.0734043	6	6
1	0.02	1	53	2	1	27.0349	0	102.8	0.25875	6	7
0	0.01	0	74	1	1	20.4872	0	60.1667	0.311298	6	7
0	0.01	0	76	2	0	27.6082	0	117.967	0.194748	8	7
1	0.02	1	54	2	1	27.7243	0	113.5	0.107692	7	6
0	0.01	0	69	2	0	21.9257	0	108.3	0.128261	6	7
0	0.01	0	55	2	0	20.54	0	55.1	0.262593	6	7
0	0.01	0	58	2	1	29.1346	0	58.4667	0.0365487	6	7
0	0.01	0	70	1	1	23.8166	1	73.0333	0.164889	6	7
0	0.01	0	58	2	1	26.835	0	81.3333	0.183761	6	6
0	0.02	1	63	2	1	26.1905	0	54.1333	0.153396	6	6
0	0.02	1	74	2	0	22.9462	0	55.1	0.178509	6	7
0	0.02	1	69	2	1	21.9948	0	76.2	0.174803	6	7
0	0.01	0	66	2	1	27.2344	0	62.9	0.373125	7	7
0	0.02	1	56	2	1	22.3192	0	60.5667	0.177778	6	6
0	0.02	1	57	2	1	26.4683	0	43.9	0.161556	6	6
0	0.01	0	53	1	0	25.1486	0	76.3667	0.359519	9	9
0	0.01	0	44	2	1	26.5467	0	101.4	0.503736	6	7
0	0.02	1	62	1	1	26.9896	0	121.967	0.198507	6	6
0	0.02	1	56	2	1	25.3714	0	60.7	0.212488	7	7
0	0.02	1	62	1	0	25.4531	0	104.033	0.258772	6	7
0	0.02	1	71	2	1	22.9936	0	47.8667	0.235648	7	7
0	0.02	1	73	2	0	24.4498	0	89.1667	0.0976596	9	9
0	0.02	1	60	2	1	25.1147	0	56.1667	0.166279	6	6
1	0.02	1	52	2	1	23.0889	0	88.7	0.289545	6	7
0	0.01	0	57	1	0	21.3382	0	78.7333	0.174667	5	7
1	0.01	0	59	1	0	27.6817	0	183.767	0.0627273	7	9
1	0.01	0	69	1	1	19.2336	0	151.1	0.323529	6	7
0	0.01	0	62	2	1	25.2051	0	108.933	0.105975	6	7
0	.02	1	63	1	0	21.0962	0	62.5667	#VALUE!	3	8
1	.02	1	60	1	0	23.6244	0	37	0.535	8	7
1	0.02	1	62	1	0	22.9481	0	95.8333	0.412105	7	7
0	0.01	0	67	2	1	23.8095	0	90.4667	0.0685937	6	6
0	0.02	1	58	2	1	22.1547	0	109.533	0.431008	6	7
0	0.01	0	64	2	0	24.454	0	90.2667	0.0925373	6	7
0	0.02	1	61	2	1	23.3492	0	84.1667	0.281111	9	7
0	0.01	0	64	2	1	24.739	0	32.1	0.24781	7	7
0	0.01	0	67	1	0	19.2519	1	102.733	0.087	6	6
0	.01	0	69	1	0	21.83	0	72.4	0.24964	7	8
0	0.01	0	49	2	1	24.1036	0	96.5667	0.2615	6	6
1	0.01	0	60	2	0	26.5523	0	107.4	0.461585	7	7
0	0.01	0	66	1	1	25.6055	0	43.5333	0.226512	6	7
0	0.01	0	66	1	1	22.6448	0	36.1333	0.241053	7	7
0	0.01	0	71	2	0	21.4174	0	93.7667	0.282564	7	9
0	0.01	0	71	2	0	27.3579	0	51.8667	0.0794286	7	7
0	0.01	0	67	2	0	24.0587	0	35.9333	0.0905128	6	6
0	0.01	0	58	2	1	25.0519	0	111.567	0.182154	6	7
0	0.01	0	60	1	0	#DIV/0!	0	44.7333	1.15667	8	9
0	0.01	0	57	1	0	#DIV/0!	0	178.933	#VALUE!	8	9
0	0.01	0	43	1	0	24.1792		155.267	0.247154	6	6
0	0.01	0	72	1	0	26.4721	0	121.167	0.449189	6	9
0	0.01	0	60	1	0	20.7612	0	127	0.342069	6	6
0	0.01	0	68	2	1	25.6199	0	100.867	0.0979021	6	7
0	.03	2	47	1	0	26.0933	0	184.567	0.141061	7	8
0	0.02	1	61	1	0	23.03	0	133.733	0.113095	6	6
0	0.02	1	66	1	0	29.7458	0	153.067	0.476769	7	7
0	0.03	2	71	1	0	22.7903		61.4333	0.220382	7	6
0	0.02	1	65	1	0	25.4265		47.5	0.394	6	6
0	0.03	2	55	2	0	32.7219	0	129.1	0.384542	6	7
0	0.02	1	72	2	1	23.3838	0	47.4	0.163864	6	7
0	0.02	1	53	2	1	26.6939	0	92.4333	0.5452	6	7
0	0.01	0	66	2	1	22.526	0	94.7333	0.247241	8	9
0	0.01	0	70	2	1	23.8209	0	73.5333	0.153333	6	7
0	0.02	1	68	2	1	26.6122	0	73.6333	0.075	7	7
0	0.01	0	73	2	1	22.3737	0	70.7667	0.131456	8	8
0	0.01	0	50	2	1	26.5791	0	39.2667	0.272727	6	7
0	0.01	0	54	2	1	24.9286	0	72.4667	0.384211	6	6
0	0.02	1	64	2	1	27.735	0	94.0667	0.0713208	6	7
0	0.02	1	58	2	1	26.1649	0	88.2667	0.132653	6	6
0	0.02	1	57	2	1	24.7327	0	83.4	0.175946	6	6
0	0.02	1	67	2	0	27.6972	0	62.2333	0.0606557	6	6
0	.03	2	70	1	0	#DIV/0!	0	19.0667	0.802941	8	9
1	.03	2	66	1	0	22.3214	0	74.6	0.184785	8	9
1	.03	2	52	1	0	24.2188	0	203.967	0.495263	6	6
1	.03	2	67	1	0	27.1416	0	170.4	0.222222	7	7
1	0.03	2	56	1	0	23.6894	0	197.6	0.237555	7	7
1	0.03	2	67	1	0	26.4463	4	132	#VALUE!	8	8
1	0.03	2	51	1	0	26.8136	4	184.533	0.34375	7	7
1	0.03	2	60	1	0	#DIV/0!	0	144.4	0.524242	8	7
1	0.03	2	59	1	0	25.7657	0	171.7	0.684118	6	6
0	0.03	2	47	1	0	25.8645	2	176.733	0.2495	6	6
1	0.03	2	67	1	0	#DIV/0!	0	86.1333	0.2499	6	6
1	0.03	2	60	1	0	29.6875	0	160.7	0.106341	6	6
1	0.03	2	57	1	0	26.4381	0	150.133	0.525	8	7
1	0.03	2	58	1	0	24.3865	0	156.7	0.566667	7	7
1	0.03	2	62	1	1	26.0933	0	155.167	0.309388	8	9
1	0.03	2	67	1	0	20.7612	2	128.933	0.538889	8	7
1	0.03	2	68	1	1	27.4053		135.233	0.755789	7	6
1	0.03	2	72	1	1	21.5697		141.7	0.350943	7	7
0	0.03	2	63	2	1	22.9967	0	135.933	0.1588	7	6
1	0.03	2	69	1	1	24.1733	0	135.533	0.224091	9	7
1	0.03	2	66	1	1	26.9462	0	125.333	0.390203	9	7
0	0.03	2	58	2	1	22.3392	0	81.6667	0.229515	6	6
0	0.03	2	63	2	1	22.9576	0	119.233	0.194839	6	6
0	0.03	2	52	2	1	23.9512	0	91.0667	0.313821	6	6
1	0.03	2	52	2	1	26.6086	0	126.3	0.297425	7	7
1	0.03	2	62	1	1	25.7893	0	127.833	0.1435	7	7
0	0.03	2	64	2	1	26.749	0	39.6667	0.179333	6	7
1	0.03	2	62	2	1	19.7055	0	115.4	0.1075	7	7
0	0.03	2	72	2	1	17.8857	0	20.2667	0.233857	7	7
0	0.03	2	64	2	1	25.8264	0	54	0.0809091	6	6
1	0.03	2	59	2	0	22.2083	0	37.7667	0.627273	8	7
0	0.01	0	54	2	1	23.8665	0	71.3667	0.113803	6	6
0	0.02	1	68	2	1	35.112	0	112.967	0.146111	7	7
0	0.01	0	65	2	0	25.6081	0	27.2333	0.216667	6	7
0	0.03	2	57	2	1	23.6671	0	41.9333	0.136364	6	6
0	0.03	2	69	2	1	24.0955	0	98.8	0.277861	6	7
0	0.03	2	60	2	1	27.3545	0	79.0667	0.165714	7	7
0	0.03	2	60	2	1	24.3504	0	51.9333	0.255336	6	6
0	0.03	2	57	2	1	21.945	0	90.8667	0.173846	6	7
0	0.03	2	49	2	1	22.0642	0	92.1333	0.175172	6	6
0	0.02	1	68	2	0	25.3142	0	37.8	0.0706944	6	7
0	0.03	2	53	2	0	24.2787	0	93.5333	0.0590303	6	6
1	0.03	2	68	2	1	25.6184	0	53.7333	0.823	7	8
0	0.03	2	66	2	1	26.1473	0	48.5667	1	6	6
1	0.03	2	63	1	0	28.7271	0	90.5333	0.297159	7	7
1	0.03	2	70	1	0	24.0801	0	56	0.424809	8	9
0	0.03	2	65	2	0	23.6047	0	84.5667	0.302538	7	7
1	0.03	2	48	2	1	24.0207	0	88.5333	0.470443	7	7
0	0.03	2	63	2	0	24.1064	0	86.7	0.272868	7	9
1	0.03	2	59	2	1	22.429	0	18.4	0.581092	7	7
1	0.03	2	57	1	1	21.9056	0	88.6667	0.291979	7	7
1	0.03	2	48	2	1	25.9719	0	85.8333	0.549425	8	7
0	0.03	2	60	2	0	20.7521	0	84.2667	0.213	6	7
1	0.03	2	75	1	1	22.5451	0	61.3	0.243667	7	7
0	0.01	0	61	1	1	25.8799	0	63.9667	0.202397	6	6
1	0.03	2	63	2	1	25.5297	0	82.6333	0.175263	6	7
0	0.03	2	72	2	1	23.2628	0	45.7	0.127273	6	6
1	0.03	2	64	1	0	26.4744	1	81.8	0.333333	6	9
0	0.03	2	70	2	1	22.4921	0	70.2	0.177429	6	6
1	0.03	2	60	1	0	24.5844	0	82.9	1.27448	6	7
1	0.03	2	69	1	1	20.0258	0	58.9333	0.64875	7	7
0	0.03	2	74	2	1	28.4149	0	80.5667	0.167727	6	7
0	0.03	2	62	2	0	23.2142	0	72.7	0.445652	7	7
0	0.03	2	63	2	1	25.2886	0	80.3333	0.306989	8	7
0	0.03	2	68	2	1	28.6788	0	29.7333	0.290602	6	7
1	0.03	2	57	1	1	26.4915	0	78.9333	0.25	7	7
1	0.03	2	71	1	0	27.1263	0	70.4667	0.253971	7	7
1	0.03	2	67	1	0	22.9238	0	118.167	0.343348	7	7
0	0.01	0	64	2	1	25.4949	0	121.533	0.0669643	6	7
0	0.01	0	67	2	1	24.007	0	101.933	0.13682	6	6
0	0.01	0	59	2	1	33.2671	0	87.6333	0.175636	6	6
0	0.02	1	59	2	1	21.5546	0	93.6	0.134815	6	6
1	0.02	1	71	2	0	23.9119	0	101.233	0.157418	8	7
0	0.02	1	75	2	0	22.7279	0	27.3333	0.1784	7	7
0	0.02	1	59	2	1	20.7875	0	63.7	0.377083	7	7
0	0.02	1	55	2	1	26.9304	0	92.1333	0.118022	6	7
0	0.02	1	66	1	0	26.4769	0	94.5333	0.118776	6	7
0	0.02	1	57	2	1	25.5951	0	85.3	0.143243	6	7
0	0.02	1	74	1	1	23.9513	0	82.9333	0.133973	7	6
0	0.03	2	59	1	1	20.4152	0	114.3	0.113846	6	6
1	0.03	2	49	1	0	25.1808	0	46.7667	0.290654	7	7
0	0.03	2	65	2	0	23.0584	0	111.9	0.51175	7	6
0	0.03	2	61	1	1	20.6825	0	38.2333	#VALUE!	6	7
0	0.03	2	66	1	0	22.4609	1	40.5667	0.127222	7	7
1	0.03	2	46	2	1	23.042	0	126.133	0.25	7	7
0	0.03	2	56	2	1	24.0556	0	72.7667	1.10408	7	7
0	0.02	1	74	1	1	27.0126	0	48.1	0.518	6	7
0	0.03	2	68	1	1	21.6397	1	80.4	0.197647	6	7
0	0.03	2	63	2	1	21.3043	0	49.7667	0.181651	6	6
0	0.02	1	66	2	1	25.9895	0	86.0667	0.228519	9	9
0	0.03	2	65	1	0	24.2981	0	61.4	0.19375	6	6
0	0.03	2	76	2	1	23.0811	0	64.7	0.175	7	7
0	0.02	1	65	2	1	29.7089	0	67.7333	0.540556	7	7
0	0.02	1	54	2	1	25.8482	0	67.9	0.2216	6	7
1	0.01	0	60	1	0	27.4714	0	144.333	#VALUE!	7	9
1	0.02	1	66	1	0	26.3329	0	214.267	0.265152	7	9
0	.02	1	67	1	0	23.3887	0	207.733	0.998235	9	9
0	0.01	0	67	2	0	24.9135	0	39.8667	0.352294	7	7
0	0.02	1	55	2	1	24.7723	0	107.967	0.215385	6	6
0	0.02	1	59	1	1	26.3656	0	128.1	0.113469	6	6
1	.01	0	66	1	0	24.4646	0	196.167	0.109278	8	7
1	.01	0	68	1	0	26.8274	0	93.8667	0.2515	7	9
0	0.02	1	77	1	1	24.3504	0	77.7667	0.726897	7	7
1	0.03	2	75	2	0	25.8403	0	109.467	0.150506	6	7
0	0.01	0	63	1	0	#DIV/0!	0	206.733	0.501717	4	7
1	0.02	1	52	2	1	22.2975	0	113.633	0.396897	7	7
0	0.01	0	71	2	1	21.7432	0	56.0333	0.177778	6	7
0	0.01	0	68	2	0	21.6985	0	47.4667	0.702632	7	7
0	0.03	2	48	2	1	24.5116	0	89.6667	0.235179	6	6
0	0.01	0	55	1	0	24.0569	0	166.8	0.230973	4	4
0	0.01	0	59	1	0	25.4566	0	121.967	0.169492	7	7
0	0.01	0	68	2	1	19.4099	0	89.9667	0.125625	6	7
0	0.03	2	57	1	0	17.9282	0	36.8333	0.206098	6	6
0	0.03	2	66	2	1	21.1213	0	71.5667	0.0641667	7	7
0	0.03	2	58	2	1	25.7429	0	87.2667	0.0841026	6	6
0	0.03	2	60	2	1	25.8661	0	32.4	0.0857914	6	6
0	0.03	2	42	2	1	25.4333	0	76.1	0.294286	6	6
1	0.04	2	74	1	0	20.6771	0	61.8333	0.156364	7	9
1	0.04	2	61	1	0	#DIV/0!	0	131.4	0.435217	6	7
1	0.04	2	66	1	0	26.1719	1	160.467	0.246154	7	7
1	0.04	2	52	1	0	20.9086	2	149.233	0.231143	7	7
1	0.04	2	72	1	0	24.0265	5	98.7333	0.719756	6	6
1	0.04	2	65	1	1	25.3779		137.867	0.275313	8	7
0	0.04	2	51	2	1	22.8245	0	52.6	0.247222	8	7
0	0.04	2	70	2	1	27.5277	0	136.667	0.199524	6	6
0	0.04	2	58	1	1	24.9491	0	71.8	0.543396	7	7
0	0.04	2	70	2	1	24.7133	0	65.6	0.0996269	6	7
1	0.04	2	59	2	1	27.4756	0	119.633	0.558235	6	7
1	0.04	2	70	1	1	21.7327	0	118.1	0.317117	9	9
1	0.04	2	59	2	1	27.8089	0	118.267	0.296154	8	7
1	0.04	2	66	2	1	26.3953	0	114.133	0.0969697	7	7
0	0.01	0	56	2	1	24.289	0	91	0.158416	6	7
1	0.03	2	57	2	1	26.0276	0	76.6333	0.117391	7	7
1	0.02	1	61	2	1	25.7539	0	105.133	0.40625	7	7
0	0.04	2	62	2	1	23.2053	0	72.8333	0.10589	7	7
1	0.04	2	70	2	0	20.2142	0	21.7333	0.37296	9	7
0	0.04	2	61	1	1	24.3141	0	41.7333	0.7312	6	6
0	0.04	2	68	1	0	28.9615	1	68	0.157742	6	6
0	0.04	2	46	2	1	21.0117	0	80.4333	0.259167	6	7
1	0.04	2	64	2	1	26.5321	0	86.2333	0.106122	6	7
1	0.04	2	65	2	1	21.7354	0	45.5	0.605	8	7
1	0.04	2	72	1	0	21.044	0	85.8667	0.245472	8	9
1	0.04	2	70	2	0	23.792	0	57.9333	0.0489	8	7
1	0.04	2	68	1	0	26.201	0	79.0667	0.0787179	7	7
1	0.04	2	47	2	1	28.415	0	81.9	0.3025	6	7
0	0.03	2	63	2	1	20.7069	0	66.3667	0.181944	7	7
0	0.04	2	60	1	0	23.3641	0	36.8667	0.648	7	7
1	0.02	1	74	2	0	22.3401	0	51.1	0.258885	7	7
1	0.03	2	57	1	0	23.9308	0	115	0.2	6	7
1	0.02	1	61	2	0	28.1735	0	101.6	0.338857	7	7
0	0.04	2	58	1	1	24.457	0	36.1333	0.203774	6	6
0	0.04	2	67	2	1	26.3486	0	68.6333	0.25	7	7
1	0.04	2	62	2	1	27.2049	0	23.5333	0.151944	7	7
0	0.04	2	56	2	1	22.6757	0	59.5	0.524312	7	7
0	0.04	2	65	2	1	24.0651	0	65.5667	0.0925553	6	6
0	0.01	0	58	1	0	28.6851	0	40.2667	0.23	2
1	0.01	0	54	1	0	20.202	0	209.9	0.267143	9	7
0	0.02	1	67	1	0	22.2656	0	212.167	0.346429	6	7
0	0.04	2	70	1	0	23.8236	0	54.1333	0.0863636	6	7
0	0.01	0	65	1	0	#DIV/0!	0	75.0667	0.0422764	6
0	0.02	1	67	2	1	19.6944	0	58.3	0.191765	7	7
1	0.04	2	73	1	0	23.6967	0	20.4667	0.691213	8	8
1	0.04	2	58	2	1	21.103	0	69.0333	0.925238	7	7
1	.04	2	56	1	0	22.0386	0	246.3	0.691667	7	7
1	0.01	0	70	2	1	22.8287	0	107.467	0.233929	8	8
0	0.03	2	59	2	1	23.7719	0	112.033	0.197241	7	7
0	.01	0	61	1	0	27.1203	0	50.3	0.195349	10	9
0	0.01	0	63	2	0	27.2318	0	69.8333	0.197632	8	8
0	0.02	1	74	2	0	22.2649	0	110.867	0.191623	8	7
0	0.02	1	57	1	0	25.3069	0	190.667	0.077	4
1	0.03	2	63	2	1	23.226	0	114	0.121951	7	7
0	0.04	2	69	1	0	24.4479	0	49.3333	0.419524	6	6
1	.05	3	60	1	0	29.4688	0	204.867	#VALUE!	7	9
1	0.05	3	66	1	0	24.5065	5	87.6333	0.410123	7	7
0	0.05	3	53	1	0	26.4044	2	113.933	0.0728571	6	6
0	0.05	3	61	1	0	22.0317	2	98.1667	0.220909	6	7
1	0.05	3	71	1	0	27.649	3	52.2333	0.151702	7	6
1	0.05	3	67	1	1	25.5185	0	132.567	0.4236	7	7
1	0.05	3	67	2	1	23.9529	0	123.367	0.257895	7	7
1	0.05	3	56	2	1	26.8041	0	100.567	0.262593	7	7
0	0.04	2	69	2	0	24.2078	0	108.3	0.158929	9	7
0	0.05	3	68	2	1	21.9192	0	93.3333	0.720952	7	7
1	0.05	3	57	1	0	25.0995	1	97.7667	0.414286	7	9
1	0.05	3	63	1	0	26.3029	0	94.1333	0.735909	7	7
0	0.05	3	62	2	1	26.621	0	54.0333	0.131345	7	6
0	0.05	3	59	2	1	23.8624	0	80.5	0.14175	7	7
1	0.05	3	74	2	0	25.717	0	53.9667	0.215152	9	9
1	0.05	3	64	1	1	23.6419	0	81.9667	0.156571	8	7
0	0.05	3	65	2	0	26.8465	3	95.4	0.166102	6	6
1	0.03	2	69	2	0	24.977	0	42.4	0.362963	9	7
1	0.04	2	72	2	1	25.7785	0	48.3333	0.118333	7	7
1	.05	3	67	1	0	18.2563	0	220.5	#VALUE!	6	8
1	.05	3	59	1	0	22.68	0	176.133	0.397321	6	7
1	0.02	1	60	2	1	24.2561	0	103.867	0.0852941	6	6
0	0.01	0	66	1	0	26.3656	0	178.033	0.0632143	8	7
1	.06	3	58	1	0	23.7332	0	170.367	0.297738	7	7
1	.06	3	62	1	0	22.4059	0	229	0.210631	8	8
1	.06	3	61	1	0	20.6612	0	222.4	0.267094	6	9
1	.06	3	73	1	0	28.6689	0	96.6667	0.219444	7	7
1	0.06	3	56	1	1	28.7132	0	149.267	0.445038	6	7
1	0.06	3	71	1	0	26.079	0	150.533	0.221538	7	7
1	0.06	3	62	1	0	24.2349		150.067	0.938125	7	7
1	0.06	3	72	1	1	30.952		56.9667	0.17314	7	8
1	0.06	3	55	1	0	20.914		143.467	0.254545	6	7
1	0.06	3	74	1	1	20.9773	0	65.5667	0.55619	9	9
0	0.06	3	63	1	0	20.3369	0	114.6	0.132663	6	6
1	0.06	3	64	2	1	21.2585	0	111.867	0.342604	7	7
1	0.01	0	60	2	0	23.6244	0	62.1333	0.0736232	8	9
1	0.03	2	60	2	1	22.8459	0	101.733	0.664872	7	8
1	0.06	3	73	2	1	23.2812	0	98.0667	0.263462	6	7
1	0.06	3	69	2	0	19.4647	0	95.8333	0.207061	7	9
1	0.06	3	61	2	1	20.9419	0	23.1333	1.10467	8	7
0	0.06	3	56	2	1	23.9735	0	78.4667	0.199762	6	7
0	0.06	3	69	2	0	22.9748	0	47.1667	0.194231	6	6
1	.06	3	60	1	0	#DIV/0!	0	199.2	1.54617	9	7
0	.06	3	63	1	0	23.9924	0	43.3667	#VALUE!	8	9
1	0.06	3	77	2	0	26.5095	0	103.267	0.198462	9	7
1	.06	3	55	1	0	24.629	0	195.3	0.52541	9	9
0	.02	1	58	1	0	19.1512	0	227.867	0.200787	2	2
1	.06	3	52	1	0	25.9909	0	254.8	0.209524	7	8
1	0.07	4	60	1	0	26.2915	5	172.133	#VALUE!	7	7
1	0.07	4	68	1	0	26.6749	0	94.7	0.136244	6	6
1	0.07	4	63	2	1	27.8125	0	97.1667	0.185366	7	6
1	0.07	4	53	2	0	24.7773	0	92.9667	1.33333	8	7
1	0.05	3	60	2	1	24.7767	0	108.8	0.178723	7	7
0	0.06	3	65	1	0	26.7737	24	183.3	0.140187	6	6
0	.03	2	62	1	0	29.0318	0	172.933	0.180253	5	7
1	0.08	4	65	2	0	21.7272	0	96.5667	0.190175	8	8
1	0.08	4	53	2	1	19.3878	0	77.2667	0.196316	7	8
0	.01	0	60	1	0	28.7132	0	213.033	0.143404	3	7
0	0.06	3	57	1	0	26.4463	0	194.5	0.32069	6	7
1	.04	2	61	1	0	20.1771	0	268	0.674854	7	7
1	0.09	4	54	1	0	28.3265	0	191.4	0.31671	9	9
1	0.09	4	51	1	1	23.8751	0	170.4	0.790417	6	6
0	0.09	4	75	2	1	23.3576	0	128.367	0.130625	7	7
1	0.09	4	71	2	0	29.7971	0	117.533	0.0860606	6	7
1	0.09	4	73	1	0	24.2011	1	120.067	0.182683	8	7
1	0.09	4	63	2	1	22.5345	0	120.733	0.170606	7	7
0	0.09	4	70	1	0	21.5954	1	100.233	0.132029	6	7
1	.03	2	55	1	0	25.2595	0	281.1	0.627949	2	2
1	0.07	4	72	2	0	25.5965	0	59.5333	0.0844643	7	7
1	0.10	5	63	1	0	25.6005		142.8	0.297554	6	7
1	0.10	5	73	2	0	25.7817	0	124.167	0.621505	7	7
1	0.10	5	69	1	0	26.0314	1	57.6	0.185614	7	7
1	0.10	5	71	2	0	23.8787	0	46.8667	0.494483	7	9
1	0.08	4	68	2	0	19.5715	0	102.767	0.151049	9	9
1	0.11	5	78	1	0	27.5622	0	44.8667	0.391944	7	7
1	0.11	5	51	1	0	26.0547	0	182.1	0.165625	6	6
1	0.11	5	64	1	0	26.7036	6	175.433	0.181395	6	6
1	0.11	5	67	1	1	22.151	0	116.933	1.10542	7	7
1	0.11	5	70	2	0	22.912	0	67.1667	0.261232	8	9
1	0.11	5	60	2	1	21.3041	0	92.9	0.1235	8	8
1	0.11	5	80	2	0	21.2056	0	19.4	0.4996	8	9
1	0.11	5	50	2	1	26.2626	0	101.2	0.414286	7	7
0	0.04	2	58	1	0	31.6614	0	75.3	0.211111	8	8
1	0.02	1	69	2	0	21.6237	0	106.8	0.254926	8	8
1	0.12	5	72	2	0	22.5295	0	65.6667	0.485926	7	7
0	0.12	5	64	1	0	26.4876	0	78.3333	0.145946	6	7
1	0.03	2	61	2	1	21.9671	0	105.067	0.270278	7	7
1	.13	5	67	1	0	28.257	0	66.7333	#VALUE!	8	9
1	0.11	5	62	2	0	24.1351	0	100.767	0.0861244	6	6
0	0.01	0	70	2	0	29.2626	0	93.3333	0.265385	8	9
1	0.14	5	58	1	0	22.9178		140.433	0.832927	7	9
1	0.15	5	58	1	0	#DIV/0!	0	175.067	0.14886	7	7
1	0.15	5	55	2	1	27.2267	0	107.167	0.130259	8	7
1	0.15	5	71	1	0	28.9801	1	9.5	0.226185	7	7
1	0.15	5	55	2	1	26.1587	0	96.5667	0.155452	6	6
0	0.01	0	50	2	1	23.3887	0	104.7	0.41692	6	6
1	0.16	6	50	1	0	22.46	0	161	0.288811	7	6
1	0.16	6	58	1	0	27.2133		63.2333	0.637273	7	7
1	0.08	4	55	1	0	24.4956	0	182.967	2.19732	8	9
1	.19	6	60	1	0	#DIV/0!	0	154.5	#VALUE!	6	8
1	0.19	6	76	2	1	22.6455	0	54.0333	0.4125	7	7
1	0.17	6	75	1	0	22.2023	1	10.1	0.216364	7	7
1	.09	4	68	1	0	#DIV/0!	0	199.467	0.247525	7	9
0	0.02	1	65	1	1	22.9481	0	105.4	0.165931	7	7
1	0.02	1	63	2	1	25.6831	0	105.6	0.9824	7	7
0	0.02	1	66	2	1	22.2595	0	62.8	0.138437	9	9
1	0.03	2	51	1	1	21.5561	0	104.867	0.771176	7	7
1	0.09	4	63	1	0	23.7603	0	98.4	0.175	6	6
1	0.09	4	73	2	1	20.6316	0	35.8333	0.374762	7	7
0	0.10	5	67	2	1	27.2351	0	130.667	0.12263	8	8
1	0.01	0	70	2	0	27.0672	0	53.3667	0.39215	3	9
